# Supplementary material for: BRCA2 BRC missense variants disrupt RAD51-dependent DNA repair
Source: eLife. 2022 Sep 13;11:e79183. doi: 10.7554/eLife.79183 (PMC9545528; doi:10.7554/eLife.79183)
Supplement: Figure 1—source data 1. [file elife-79183-fig1-data1.zip]

Archive with 13 entries (11 files):
- Figure 1-source data 1/Figure1B-source data1/
- Figure 1-source data 1/Figure1B-source data1/Figure1B-source data1-aligment.docx
- Figure 1-source data 1/Figure1B-source data1/Figure1B-source data2-aligment.gb
- Figure 1-source data 1/Figure1C-source data1/
- Figure 1-source data 1/Figure1C-source data1/Figure1C-source data1-BRC overlays with Rad51.pse
- Figure 1-source data 1/Figure1C-source data1/Figure1C-source data2-BRC2 to BRC4 _ Report.pdf
- Figure 1-source data 1/Figure1C-source data1/Figure1C-source data3-BRC7 to BRC4 _ Report.pdf
- Figure 1-source data 1/Figure1C-source data1/Figure1C-source data4-BRC2-4-7.png
- Figure 1-source data 1/Figure1C-source data1/Figure1C-source data5-surfaceBRC247RAD51.png
- Figure 1-source data 1/Figure1C-source data1/Figure1C-source data6-BRC2 S1221P clashes.png
- Figure 1-source data 1/Figure1C-source data1/Figure1C-source data7-BRC4 T1526A clashes.png
- Figure 1-source data 1/Figure1C-source data1/Figure1C-source data8-BRC7 T1980I clashes.png
- Figure 1-source data 1/Figure1C-source data1/Figure1C-source data9-aligment.aln
