# Supplementary material for: BRCA2 BRC missense variants disrupt RAD51-dependent DNA repair
Source: eLife. 2022 Sep 13;11:e79183. doi: 10.7554/eLife.79183 (PMC9545528; doi:10.7554/eLife.79183)
Supplement: Figure 1—source data 1. [file elife-79183-fig1-data1.zip › Figure 1-source data 1/Figure1C-source data1/Figure1C-source data9-aligment.aln]

CLUSTAL multiple sequence alignment


BRC2      NEVGFRGFYSAHGTKLNVSTEALQKAVKLFSDIEN  35
BRC4      KEPTLLGFHTASGKKVKIAKESLDKVKNLFDEKEQ  35
BRC7      SANTCGIFSTASGKSVQVSDASLQNARQVFSEIED  35
           . .  .*..*.*..:.:. ..*... .:*.:.*.
