# Supplementary material for: BRCA2 BRC missense variants disrupt RAD51-dependent DNA repair
Source: eLife. 2022 Sep 13;11:e79183. doi: 10.7554/eLife.79183 (PMC9545528; doi:10.7554/eLife.79183)
Supplement: Figure 1—figure supplement 1—source data 1. — T1526A polar contacts. T1526I polar contacts. T1526P polar contacts. [file elife-79183-fig1-figsupp1-data1.zip]

Archive with 4 entries (4 files):
- Figure 1-figure supplement 1-source data1/T1526 polar contacts.png
- Figure 1-figure supplement 1-source data1/T1526A polar contacts.png
- Figure 1-figure supplement 1-source data1/T1526I polar contacts.png
- Figure 1-figure supplement 1-source data1/T1526P polar contacts.png
