# Supplementary material for: BRCA2 BRC missense variants disrupt RAD51-dependent DNA repair
Source: eLife. 2022 Sep 13;11:e79183. doi: 10.7554/eLife.79183 (PMC9545528; doi:10.7554/eLife.79183)
Supplement: Figure 2—source data 1. [file elife-79183-fig2-data1.zip]

Archive with 11 entries (8 files):
- Figure 2-source data 1/Figure2A-source data1/
- Figure 2-source data 1/Figure2A-source data1/Figure2A-source data1-raw BRCA2 RAD51.tif
- Figure 2-source data 1/Figure2A-source data1/Figure2A-source data2-raw StainFree.tif
- Figure 2-source data 1/Figure2A-source data1/Figure2A-source data3-highlightedbandsandlabels.pdf
- Figure 2-source data 1/Figure2A-source data1/Figure2A-sourcedata4-highlightedbandsandlabels.pptx
- Figure 2-source data 1/Figure2B-source data1/
- Figure 2-source data 1/Figure2B-source data1/Figure2B-source data1.xlsx
- Figure 2-source data 1/Figure2B-source data1/Figure2B-source data2-raw survival fractions.xlsx
- Figure 2-source data 1/Figure2C-source data1/
- Figure 2-source data 1/Figure2C-source data1/Figure2C-source data1.xlsx
- Figure 2-source data 1/Figure2C-source data1/Figure2C-sourcedata2 raw.xlsx
