# Supplementary material for: BRCA2 BRC missense variants disrupt RAD51-dependent DNA repair
Source: eLife. 2022 Sep 13;11:e79183. doi: 10.7554/eLife.79183 (PMC9545528; doi:10.7554/eLife.79183)
Supplement: Figure 2—source data 1. [file elife-79183-fig2-data1.zip › Figure 2-source data 1/Figure2B-source data1/Figure2B-source data1.xlsx]

## Sheet: Sheet1
Figure 2B-Source Data 1
Graphics represented in GraphPad Prism 9 as XY graph ploting mean and SD
MMC Graph Panel
(µM) MMC	BRCA2-/-		BRCA2 WT		S1221P		T1346I		T1980I
0	1	1	1	1	1	1	1	1	1	1
1	0.0003	0.0054	0.3	0.49	0.044	0.041	0.25	0.14	0.03	0.04
2.5	0	0.0039	0.1	0.2	0.001	0.007	0.17	0.08	0.0004	0.01
5	0	0	0.075	0.002	0	0	0.17	0.02	0	0
Cisplatin Graph Panel
(µM) Cisplatin	BRCA2-/-		BRCA2 WT		S1221P		T1346I		T1980I
0	1	1	1	1	1	1	1	1	1	1
25	0.0029	0.0022	0.21	0.2	0.02	0.019	0.23	0.41	0.03	0.102
50	0	0	0.12	0.1	0.01	0.0034	0.17	0.3	0.004	0.028
100	0	0	0.1	0.09	0	0.001	0.14	0.08	0.001	0.003
Olaparib Graph Panel
(µM) Olaparib	BRCA2-/-		BRCA2 WT		S1221P		T1346I		T1980I
0	1	1	1	1	1	1	1	1	1	1
5	0.0033	0.01	0.21	0.173	0.04	0.02	0.14	0.35	0.067	0.11
15	0.0014	0.001	0.11	0.102	0.03	0.017	0.1	0.22	0.018	0.007
30	0.0006	0	0.08	0.106	0.02	0.026	0	0.23	0.019	0.0014
Talazoparib Graph Panel
(nM) Talazoparib	BRCA2-/-		BRCA2 WT		S1221P		T1346I		T1980I
0	1	1	1	1	1	1	1	1	1	1
10	0.0619	0.0616	0.221	0.2	0.082	0.11	0.39	0.29	0.18	0.163
20	0.0476	0.02278	0.203	0.17	0.071	0.12	0.28	0.32	0.14	0.12
40	0.00971	0.0159	0.15	0.16	0.041	0.07	0.28	0.25	0.1	0.057
