# Supplementary material for: BRCA2 BRC missense variants disrupt RAD51-dependent DNA repair
Source: eLife. 2022 Sep 13;11:e79183. doi: 10.7554/eLife.79183 (PMC9545528; doi:10.7554/eLife.79183)
Supplement: Figure 2—source data 1. [file elife-79183-fig2-data1.zip › Figure 2-source data 1/Figure2B-source data1/Figure2B-source data2-raw survival fractions.xlsx]

## Sheet: Exp 1 2020-03-01 MMC-Olaparib
Experiment 1 MMC and Olaparib
2020-01-03
	DLD1 -/-
	PE	Count 1	Count 2	Count 3	Survival		Surviving Fraction
	100	18	26	23	0.223333					DLD1 -/-	BRCA2 WT1-4	S1221P 2	T1346I 6	T1980I 16
	500	102	100	108	0.31					1	1	1	1	1
						0.266667	1		1uM MMC	0.00025	0.3	0.0435644	0.254902	0.025452
									2.5uM MMC	0	0.1	0.000990099	0.165033	0.004
							Surviving Fraction Normalized to PE		5uM MMC	0	0.0752137	0	0.174837	0
	5uM Olaparib 24h	Count 1	Count 2	Count 3	Survival
	1000	1	0	0	0.000333333
	10000	42	0	0	0.0014					DLD1 -/-	WT1-4	S1221P 2	T1346I 6	T1980I 16
										1	1	1	1	1
						0.000866667	0.00325		5uM Olaparib 24h	0.00325	0.205983	0.04	0.142157	0.0672316
									15uM Olaparib 24h	0.001375	0.110256	0.0264026	0.0131536	0.0179661
	15uM Olaparib 24h	Count 1	Count 2	Count 3	Survival				30uM Olaparib 24h	0.000625	0.0760684	0.0186469	0.00277778	0.0192373
	1000	0	0	0
	10000	11	0	0	0.000366667						PE
										DLD1 -/-	0.266667
						0.000366667	0.001375			WT1-4	0.39
										S1221P 2	0.101
										T1346I 6	0.204
	30uM Olaparib 24h	Count 1	Count 2	Count 3	Survival					T1980I 16	0.59
	1000	0	0	0
	10000	5	0	0	0.000166667
						0.000166667	0.000625
	1uM MMC	Count 1	Count 2	Count 3	Survival
	1000	0	0	0
	10000	2	0	0	6.66667e-05
						6.66667e-05	0.00025
	2.5uM MMC	Count 1	Count 2	Count 3	Survival
	1000	0	0	0	0
	10000	0	0	0	0
						0	0
	5uM MMC	Count 1	Count 2	Count 3	Survival
	1000	0	0	0	0
	10000	0	0	0	0
						0	0
	wt 1-4
	PE	Count 1	Count 2	Count 3	Survival		Surviving Fraction
	100	34	31	46	0.37
	500
						0.37	1
							Surviving Fraction Normalized to PE
	5uM Olaparib 24h	Count 1	Count 2	Count 3	Survival
	1000	87	78	76	0.0803333
	10000
						0.0803333	0.217117
	15uM Olaparib 24h	Count 1	Count 2	Count 3	Survival
	1000	50	35	44	0.043
	10000
						0.043	0.116216
	30uM Olaparib 24h	Count 1	Count 2	Count 3	Survival
	1000	27	20	42	0.0296667
	10000	too many	too many	too many
						0.0296667	0.0801802
	1uM MMC	Count 1	Count 2	Count 3	Survival
	1000	130	136	72	0.112667
	10000
						0.112667	0.304505
	2.5uM MMC	Count 1	Count 2	Count 3	Survival
	1000	53	31	29	0.0376667
	10000
						0.0376667	0.101802
	5uM MMC	Count 1	Count 2	Count 3	Survival
	1000	36	30	45	0.037
	10000	189	158	203	0.0183333
						0.0276667	0.0747748
	S1221P 2
	PE	Count 1	Count 2	Count 3	Survival		Surviving Fraction
	100	34	0	0	0.113333
	500	43	40	50	0.0886667
						0.101	1
							Surviving Fraction Normalized to PE
	5uM Olaparib 24h	Count 1	Count 2	Count 3	Survival
	1000	14	0	0	0.00466667
	10000	43	39	49	0.00436667
						0.00451667	0.0447195
	15uM Olaparib 24h	Count 1	Count 2	Count 3	Survival
	1000	4	0	0	0.00133333
	10000	31	40	49	0.004
						0.00266667	0.0264026
	30uM Olaparib 24h	Count 1	Count 2	Count 3	Survival
	1000	5	0	0	0.00166667
	10000	18	15	30	0.0021
						0.00188333	0.0186469
	1uM MMC	Count 1	Count 2	Count 3	Survival
	1000	9	0	0	0.003
	10000	70	51	53	0.0058
						0.0044	0.0435644
	2.5uM MMC	Count 1	Count 2	Count 3	Survival
	1000	0	0	0
	10000	3	0	0	0.0001
						0.0001	0.000990099
	5uM MMC	Count 1	Count 2	Count 3	Survival
	1000	0	0	0
	10000	0	0	0	0
						0	0
	T1346I 6
	PE	Count 1	Count 2	Count 3	Survival		Surviving Fraction
	100	29	16	36	0.27
	500	63	71	73	0.138
						0.204	1
							Surviving Fraction Normalized to PE
	5uM Olaparib 24h	Count 1	Count 2	Count 3	Survival
	1000	47	51	58	0.052
	10000
						0.052	0.254902
	15uM Olaparib 24h	Count 1	Count 2	Count 3	Survival
	1000	29	34	38	0.0336667
	10000
						0.0336667	0.165033
	30uM Olaparib 24h	Count 1	Count 2	Count 3	Survival
	1000	31	33	43	0.0356667
	10000
						0.0356667	0.174837
	1uM MMC	Count 1	Count 2	Count 3	Survival
	1000	31	36	20	0.029
	10000
						0.029	0.142157
	2.5uM MMC	Count 1	Count 2	Count 3	Survival
	1000	1	0	0	0.000333333
	10000	23	57	71	0.00503333
						0.00268333	0.0131536
	5uM MMC	Count 1	Count 2	Count 3	Survival
	1000	0	0	0
	10000	17	0	0	0.000566667
						0.000566667	0.00277778
	T1980I 4
	PE	Count 1	Count 2	Count 3	Survival		Surviving Fraction
	100	61	54	62	0.59
	500
						0.59	1
							Surviving Fraction Normalized to PE
	5uM Olaparib 24h	Count 1	Count 2	Count 3	Survival
	1000	44	35	40	0.0396667
	10000
						0.0396667	0.0672316
	15uM Olaparib 24h	Count 1	Count 2	Count 3	Survival
	1000	73	0	0	0.00243333
	10000	197	178	188	0.0187667
						0.0106	0.0179661
	30uM Olaparib 24h	Count 1	Count 2	Count 3	Survival
	1000	7	13	9	0.00966667
	10000	132	169	90	0.0130333
						0.01135	0.0192373
	1uM MMC	Count 1	Count 2	Count 3	Survival
	1000	19	15	7	0.0136667
	10000	188	160	143	0.0163667
						0.0150167	0.025452
	2.5uM MMC	Count 1	Count 2	Count 3	Survival
	1000	8	5	7	0.000666667
	10000	41	29	37	0.00356667
						0.00211667	0.00358757
	5uM MMC	Count 1	Count 2	Count 3	Survival
	1000	0	0	0	0
	10000	0	0	0	0
						0	0

## Sheet: Exp2 2020-02-25BMN-Cisplatin
Experiment 2 BMN (Talazoparib) and Cisplatin
2020-02-25
	DLD1 -/-
	PE	Count 1	Count 2	Count 3	Survival		Surviving Fraction
	100	22	14	16	0.173333					DLD1 -/-	WT1-4	S1221P 2	T1346I 6	T1980I 16
	500	78	62	89	0.229					1	1	1	1	1
						0.201167	1		5nM BMN 24h	0.061889	0.221097	0.0815385	0.385862	0.178673
									10nM BMN 24h	0.0475559	0.202954	0.0706154	0.284242	0.14218
							Surviving Fraction Normalized to PE		20nM BMN 24h	0.0096	0.150211	0.041	0.278351	0.0985782
	5nM BMN 24h	Count 1	Count 2	Count 3	Survival
	1000	39	0	0	0.013
	10000	136	90	131	0.0119					DLD1 -/-	WT1-4	S1221P 2	T1346I 6	T1980I 16
										1	1	1	1	1
						0.01245	0.061889		25uM Cisplatin	0.00289975	0.21	0.0232308	0.234168	0.0298578
									50uM Cisplatin	0	0.12	0.00630769	0.166421	0.0035782
	10nM BMN 24h	Count 1	Count 2	Count 3	Survival				100uM Cisplatin	0	0.1	0.003	0.138439	0.00132701
	1000	26	0	0	0.00866667
	10000	112	107	95	0.0104667						PE
										DLD1 -/-	0.201167
						0.00956667	0.0475559			WT1-4	0.79
										S1221P 2	0.216667
										T1346I 6	0.226333
	20nM BMN 24h	Count 1	Count 2	Count 3	Survival					T1980I 16	0.703333
	1000	0	0	0
	10000	17	20	21	0.00193333
						0.00193333	0.0096106
	25uM Cisplatin	Count 1	Count 2	Count 3	Survival
	1000	3	0	0	0.001
	10000	5	0	0	0.000166667
						0.000583333	0.00289975
	50uM Cisplatin	Count 1	Count 2	Count 3	Survival
	1000	0	0	0	0
	10000	0	0	0	0
						0	0
	100uM Cisplatin	Count 1	Count 2	Count 3	Survival
	1000	0	0	0	0
	10000	0	0	0	0
						0	0
	wt 1-4
	PE	Count 1	Count 2	Count 3	Survival		Surviving Fraction
	100	75	76	86	0.79
	500
						0.79	1
							Surviving Fraction Normalized to PE
	5nM BMN 24h	Count 1	Count 2	Count 3	Survival
	1000	184	160	180	0.174667
	10000
						0.174667	0.221097
	10nM BMN 24h	Count 1	Count 2	Count 3	Survival
	1000	149	173	159	0.160333
	10000
						0.160333	0.202954
	20nM BMN 24h	Count 1	Count 2	Count 3	Survival
	1000	123	112	121	0.118667
	10000	too many	too many	too many
						0.118667	0.150211
	25uM Cisplatin	Count 1	Count 2	Count 3	Survival
	1000	129	188	184	0.167
	10000
						0.167	0.211392
	50uM Cisplatin	Count 1	Count 2	Count 3	Survival
	1000	69	98	106	0.091
	10000
						0.091	0.11519
	100uM Cisplatin	Count 1	Count 2	Count 3	Survival
	1000	73	83	91	0.0823333
	10000
						0.0823333	0.104219
	S1221P 2
	PE	Count 1	Count 2	Count 3	Survival		Surviving Fraction
	100	78	0	0	0.26
	500	120	76	64	0.173333
						0.216667	1
							Surviving Fraction Normalized to PE
	5nM BMN 24h	Count 1	Count 2	Count 3	Survival
	1000	14	29	22	0.0216667
	10000	123	141	146	0.0136667
						0.0176667	0.0815385
	10nM BMN 24h	Count 1	Count 2	Count 3	Survival
	1000	55	0	0	0.0183333
	10000	121	141	106	0.0122667
						0.0153	0.0706154
	20nM BMN 24h	Count 1	Count 2	Count 3	Survival
	1000	33	0	0	0.011
	10000	53	77	73	0.00676667
						0.00888333	0.041
	25uM Cisplatin	Count 1	Count 2	Count 3	Survival
	1000	12	0	0	0.004
	10000	45	67	70	0.00606667
						0.00503333	0.0232308
	50uM Cisplatin	Count 1	Count 2	Count 3	Survival
	1000	3	0	0	0.001
	10000	52	0	0	0.00173333
						0.00136667	0.00630769
	100uM Cisplatin	Count 1	Count 2	Count 3	Survival
	1000	1	0	0	0.000333333
	10000	29	0	0	0.000966667
						0.00065	0.003
	T1346I 6
	PE	Count 1	Count 2	Count 3	Survival		Surviving Fraction
	100	91	0	0	0.303333
	500	18	112	94	0.149333
						0.226333	1
							Surviving Fraction Normalized to PE
	5nM BMN 24h	Count 1	Count 2	Count 3	Survival
	1000	84	101	77	0.0873333
	10000
						0.0873333	0.385862
	10nM BMN 24h	Count 1	Count 2	Count 3	Survival
	1000	52	77	64	0.0643333
	10000
						0.0643333	0.284242
	20nM BMN 24h	Count 1	Count 2	Count 3	Survival
	1000	58	62	69	0.063
	10000
						0.063	0.278351
	25uM Cisplatin	Count 1	Count 2	Count 3	Survival
	1000	52	54	53	0.053
	10000
						0.053	0.234168
	50uM Cisplatin	Count 1	Count 2	Count 3	Survival
	1000	28	48	37	0.0376667
	10000
						0.0376667	0.166421
	100uM Cisplatin	Count 1	Count 2	Count 3	Survival
	1000	26	35	33	0.0313333
	10000
						0.0313333	0.138439
	T1980I 4
	PE	Count 1	Count 2	Count 3	Survival		Surviving Fraction
	100	87	63	61	0.703333
	500
						0.703333	1
							Surviving Fraction Normalized to PE
	5nM BMN 24h	Count 1	Count 2	Count 3	Survival
	1000	112	119	146	0.125667
	10000
						0.125667	0.178673
	10nM BMN 24h	Count 1	Count 2	Count 3	Survival
	1000	96	102	102	0.1
	10000
						0.1	0.14218
	20nM BMN 24h	Count 1	Count 2	Count 3	Survival
	1000	74	65	69	0.0693333
	10000
						0.0693333	0.0985782
	25uM Cisplatin	Count 1	Count 2	Count 3	Survival
	1000	18	21	24	0.021
	10000
						0.021	0.0298578
	50uM Cisplatin	Count 1	Count 2	Count 3	Survival
	1000	6	0	0	0.002
	10000	25	48	18	0.00303333
						0.00251667	0.0035782
	100uM Cisplatin	Count 1	Count 2	Count 3	Survival
	1000	0	0	0
	10000	28	0	0	0.000933333
						0.000933333	0.00132701

## Sheet: Exp 3 2020-09-10MMC-Cisplatin
Experiment 3 MMC-Cisplatin
2020-09-10
	DLD1 -/-
	PE	Count 1	Count 2	Count 3	Survival		Surviving Fraction
	100	41	26	36	0.343333					DLD1 -/-	WT1-4	S1221P 2	T1346I 6	T1980I 16
	500	151	182	183	0.516					1	1	1	1	1
						0.429667	1		1uM MMC	0.00543057	0.0486436	0.0412371	0.135246	0.036642
									2.5uM MMC	0.00387898	0.0199252	0.00721649	0.0770492	0.0061774
							Surviving Fraction Normalized to PE		5uM MMC	0	0.002058	0.000171821	0.0237705	0.00063358
	1uM MMC	Count 1	Count 2	Count 3	Survival
	1000	7	0	0	0.00233333
	10000									DLD1 -/-	WT1-4	S1221P 2	T1346I 6	T1980I 16
										1	1	1	1	1
						0.00233333	0.00543057		25uM Cisplatin	0.0022	0.196445	0.019	0.405738	0.102429
									50uM Cisplatin	0	0.100094	0.034	0.303279	0.0280887
	2.5uM MMC	Count 1	Count 2	Count 3	Survival				100uM Cisplatin	0	0.09	0.001	0.0840164	0.0031679
	1000	0	0	0
	10000	15	23	12	0.00166667						PE
										DLD1 -/-	0.429667
						0.00166667	0.00387898			WT1-4	0.356333
										S1221P 2	0.097
										T1346I 6	0.162667
	5uM MMC	Count 1	Count 2	Count 3	Survival					T1980I 16	0.315667
	1000	0	0	0	0
	10000	0	0	0	0
						0	0
	25uM Cisplatin	Count 1	Count 2	Count 3	Survival
	1000
	10000	8	9	11	0.000933333
						0.000933333	0.00217223
	50uM Cisplatin	Count 1	Count 2	Count 3	Survival
	1000
	10000	0	0	0	0
						0	0
	100uM Cisplatin	Count 1	Count 2	Count 3	Survival
	1000
	10000	0	0	0	0
						0	0
	wt 1-4
	PE	Count 1	Count 2	Count 3	Survival		Surviving Fraction
	100	44	36	26	0.353333
	500	199	164	176	0.359333
						0.356333	1
							Surviving Fraction Normalized to PE
	1uM MMC	Count 1	Count 2	Count 3	Survival
	1000	32	10	10	0.0173333
	10000
						0.0173333	0.0486436
	2.5uM MMC	Count 1	Count 2	Count 3	Survival
	1000	10	0	0	0.00333333
	10000	101	101	124	0.0108667
						0.0071	0.0199252
	5uM MMC	Count 1	Count 2	Count 3	Survival
	1000	0	0	0	0
	10000	22	0	0	0.000733333
						0.000733333	0.002058
	25uM Cisplatin	Count 1	Count 2	Count 3	Survival
	1000	20	0	0	0.00666667
	10000	99	107	110	0.0105333
						0.0086	0.0241347
	50uM Cisplatin	Count 1	Count 2	Count 3	Survival
	1000	11	0	0	0.00366667
	10000	40	63	41	0.0048
						0.00423333	0.0118803
	100uM Cisplatin	Count 1	Count 2	Count 3	Survival
	1000	62	42	39	0.0476667
	10000	201	149	182	0.0177333
						0.0327	0.091768
	S1221P 2
	PE	Count 1	Count 2	Count 3	Survival		Surviving Fraction
	100	29	0	0	0.0966667
	500	56	47	43	0.0973333
						0.097	1
							Surviving Fraction Normalized to PE
	1uM MMC	Count 1	Count 2	Count 3	Survival
	1000	4	0	0	0.00133333
	10000	66	69	65	0.00666667
						0.004	0.0412371
	2.5uM MMC	Count 1	Count 2	Count 3	Survival
	1000	0	0	0
	10000	21	0	0	0.0007
						0.0007	0.00721649
	5uM MMC	Count 1	Count 2	Count 3	Survival
	1000	0	0	0	0
	10000	1	0	0	3.33333e-05
	10000					1.66667e-05	0.000171821
	25uM Cisplatin	Count 1	Count 2	Count 3	Survival
	1000	0	0	0	0
	10000	35	27	46	0.0036
						0.0018	0.0185567
	50uM Cisplatin	Count 1	Count 2	Count 3	Survival
	1000	0	0	0	0
	10000	6	5	9	0.000666667
						0.000333333	0.00343643
	100uM Cisplatin	Count 1	Count 2	Count 3	Survival
	1000	0	0	0	0
	10000	2	1	3	0.0002
						0.0001	0.00103093
	T1346I 6
	PE	Count 1	Count 2	Count 3	Survival		Surviving Fraction
	100	25	17	7	0.163333
	500	88	85	70	0.162
						0.162667	1
							Surviving Fraction Normalized to PE
	1uM MMC	Count 1	Count 2	Count 3	Survival
	1000	29	29	8	0.022
	10000
						0.022	0.135246
	2.5uM MMC	Count 1	Count 2	Count 3	Survival
	1000	15	14	10	0.013
	10000	132	117	113	0.0120667
						0.0125333	0.0770492
	5uM MMC	Count 1	Count 2	Count 3	Survival
	1000	0	0	0	0
	10000	27	50	39	0.00386667
						0.00386667	0.0237705
	25uM Cisplatin	Count 1	Count 2	Count 3	Survival
	1000	57	74	67	0.066
	10000
						0.066	0.405738
	50uM Cisplatin	Count 1	Count 2	Count 3	Survival
	1000	46	59	43	0.0493333
	10000
						0.0493333	0.303279
	100uM Cisplatin	Count 1	Count 2	Count 3	Survival
	1000	16	18	7	0.0136667
	10000
						0.0136667	0.0840164
	T1980I 4
	PE	Count 1	Count 2	Count 3	Survival		Surviving Fraction
	100	37	28	31	0.32
	500	173	143	151	0.311333
						0.315667	1
							Surviving Fraction Normalized to PE
	1uM MMC	Count 1	Count 2	Count 3	Survival
	1000	14			0.00466667
	10000	225	187	142	0.0184667
						0.0115667	0.036642
	2.5uM MMC	Count 1	Count 2	Count 3	Survival
	1000	1			0.000333333
	10000	28	43	36	0.00356667
						0.00195	0.0061774
	5uM MMC	Count 1	Count 2	Count 3	Survival
	1000	0			0
	10000	6			0.0002
						0.0002	0.00063358
	25uM Cisplatin	Count 1	Count 2	Count 3	Survival
	1000	34	35	28	0.0323333
	10000
						0.0323333	0.102429
	50uM Cisplatin	Count 1	Count 2	Count 3	Survival
	1000	22			0.00733333
	10000	90	113	109	0.0104
						0.00886667	0.0280887
	100uM Cisplatin	Count 1	Count 2	Count 3	Survival
	1000	3	0	0	0.001
	10000	8	9	13	0.001
						0.001	0.0031679

## Sheet: Exp 4 2020-09-10Olaparib-BMN
Experiment 4 Olaparib and BMN (Talazoparib)
2020-09-10
	DLD1 -/-
	PE	Count 1	Count 2	Count 3	Survival		Surviving Fraction
	100	56	77	68	0.67					DLD1 -/-	WT1-4	S1221P 2	T1346I 6	T1980I 16
	500	258	235	256	0.749					1	1	1	1	1
						0.7095	1		5uM Olaparib	0.01	0.173102	0.0352941	0.35	0.109415
									15uM Olaparib	0.001	0.101673	0.012605	0.22	0.0695505
							Surviving Fraction Normalized to PE		30uM Olaparib	0.137186	0.105534	0.00420168	0.232787	0.014
	5uM Olaparib	Count 1	Count 2	Count 3	Survival
	1000	0	0	0
	10000	79	73	56	0.00693333					DLD1 -/-	WT1-4	S1221P 2	T1346I 6	T1980I 16
										1	1	1	1	1
						0.00693333	0.00977214		10nM BMN	0.061	0.199485	0.108403	29	0.16285
									20nM BMN	0.0191	0.16538	0.116176	32	0.120441
	15uM Olaparib	Count 1	Count 2	Count 3	Survival				40nM BMN	0.0109	0.160875	0.0680672	25	0.0568278
	1000
	10000	7	3	19	0.000966667						PE
										DLD1 -/-	0.7095
						0.000966667	0.00136246			WT1-4	0.518
										S1221P 2	0.0793333
										T1346I 6	0.305
	30uM Olaparib	Count 1	Count 2	Count 3	Survival					T1980I 16	0.393
	1000
	10000	0	0	0	0
						0	0
	10nM BMN	Count 1	Count 2	Count 3	Survival
	1000	41	46	43	0.0433333
	10000
						0.0433333	0.0610759
	20nM BMN	Count 1	Count 2	Count 3	Survival
	1000
	10000	146	136	124	0.0135333
						0.0135333	0.0190745
	40nM BMN	Count 1	Count 2	Count 3	Survival
	1000
	10000	76	82	74	0.00773333
						0.00773333	0.0108997
	wt 1-4
	PE	Count 1	Count 2	Count 3	Survival		Surviving Fraction
	100	62	53	54	0.563333
	500	240	246	223	0.472667
						0.518	1
							Surviving Fraction Normalized to PE
	5uM Olaparib	Count 1	Count 2	Count 3	Survival
	1000	105	77	87	0.0896667
	10000
						0.0896667	0.173102
	15uM Olaparib	Count 1	Count 2	Count 3	Survival
	1000	38	73	47	0.0526667
	10000
						0.0526667	0.101673
	30uM Olaparib	Count 1	Count 2	Count 3	Survival
	1000	49	54	61	0.0546667
	10000
						0.0546667	0.105534
	10nM BMN	Count 1	Count 2	Count 3	Survival
	1000	92	111	107	0.103333
	10000
						0.103333	0.199485
	20nM BMN	Count 1	Count 2	Count 3	Survival
	1000	87	77	93	0.0856667
	10000
						0.0856667	0.16538
	40nM BMN	Count 1	Count 2	Count 3	Survival
	1000	67	96	87	0.0833333
	10000
						0.0833333	0.160875
	S1221P 2
	PE	Count 1	Count 2	Count 3	Survival		Surviving Fraction
	100	22	0	0	0.0733333
	500	32	48	48	0.0853333
						0.0793333	1
							Surviving Fraction Normalized to PE
	5uM Olaparib	Count 1	Count 2	Count 3	Survival
	1000	0	0	0
	10000	39	19	26	0.0028
						0.0028	0.0352941
	15uM Olaparib	Count 1	Count 2	Count 3	Survival
	1000	0	0	0
	10000	9	5	16	0.001
						0.001	0.012605
	30uM Olaparib	Count 1	Count 2	Count 3	Survival
	1000	0	0	0
	10000	4	3	3	0.000333333
						0.000333333	0.00420168
	10nM BMN	Count 1	Count 2	Count 3	Survival
	1000	18	0	0	0.006
	10000	102	115	119	0.0112
						0.0086	0.108403
	20nM BMN	Count 1	Count 2	Count 3	Survival
	1000	28	0	0	0.00933333
	10000	76	103	94	0.0091
						0.00921667	0.116176
	40nM BMN	Count 1	Count 2	Count 3	Survival
	1000	11	0	0	0.00366667
	10000	60	78	76	0.00713333
						0.0054	0.0680672
	T1346I 6
	PE	Count 1	Count 2	Count 3	Survival		Surviving Fraction
	100	38	38	29	0.35
	500	120	138	132	0.26
						0.305	1
							Surviving Fraction Normalized to PE
	5uM Olaparib	Count 1	Count 2	Count 3	Survival
	1000	106	92	122	0.106667
	10000
						0.106667	0.349727
	15uM Olaparib	Count 1	Count 2	Count 3	Survival
	1000	65	65	72	0.0673333
	10000
						0.0673333	0.220765
	30uM Olaparib	Count 1	Count 2	Count 3	Survival
	1000	72	66	75	0.071
	10000
						0.071	0.232787
	10nM BMN	Count 1	Count 2	Count 3	Survival
	1000	91	93	80	0.088
	10000
						0.088	0.288525
	20nM BMN	Count 1	Count 2	Count 3	Survival
	1000	87	100	103	0.0966667
	10000
						0.0966667	0.31694
	40nM BMN	Count 1	Count 2	Count 3	Survival
	1000	72	79	81	0.0773333
	10000
						0.0773333	0.253552
	T1980I 4
	PE	Count 1	Count 2	Count 3	Survival		Surviving Fraction
	100	51	45	46	0.473333
	500	148	149	172	0.312667
						0.393	1
							Surviving Fraction Normalized to PE
	5uM Olaparib	Count 1	Count 2	Count 3	Survival
	1000	51	35	43	0.043
	10000
						0.043	0.109415
	15uM Olaparib	Count 1	Count 2	Count 3	Survival
	1000	28	26	28	0.0273333
	10000
						0.0273333	0.0695505
	30uM Olaparib	Count 1	Count 2	Count 3	Survival
	1000	18	18	13	0.0163333
	10000
						0.0163333	0.0415606
	10nM BMN	Count 1	Count 2	Count 3	Survival
	1000	75	61	56	0.064
	10000
						0.064	0.16285
	20nM BMN	Count 1	Count 2	Count 3	Survival
	1000	43	65	34	0.0473333
	10000
						0.0473333	0.120441
	40nM BMN	Count 1	Count 2	Count 3	Survival
	1000	25	21	21	0.0223333
	10000
						0.0223333	0.0568278
