# Supplementary material for: BRCA2 BRC missense variants disrupt RAD51-dependent DNA repair
Source: eLife. 2022 Sep 13;11:e79183. doi: 10.7554/eLife.79183 (PMC9545528; doi:10.7554/eLife.79183)
Supplement: Figure 2—source data 1. [file elife-79183-fig2-data1.zip › Figure 2-source data 1/Figure2C-source data1/Figure2C-source data1.xlsx]

## Sheet: RAD51 foci
Figure 2C-Source Data 1
Graphics represented in GraphPad Prism 9 as grouped individual values ploting mean with SD
RAD51 foci (%)
Statistics: Two-way ANOVA mixed effects model
Post-IR (h)	BRCA2-/-												BRCA2 WT														S1221P												T1346I
0	0	0	0	0	0	0	0	0		0	0	0	0	0		1	0	1	No data available due to damaged coverslip				0	2	0		0	4	0	0	0	2	1	0		3	0	4	3	3	20	7	6	0	2	3		1	0
6	0	0	0	0	0	0	0	0	0	0	0	0	42	60	33	40	30	30	34	38	30	24	48	41	46	24	4	0	4	12	6	4	5	4	5	21	23	21	18	19	46	36	31	20	20	15	10	41	46
Replicate	Experiment 1		Experiment 2			Experiment 3				Experiment 4			Experiment 1			Experiment 2			Experiment 3				Experiment 4				Experiment 1		Experiment 2			Experiment 3				Experiment 4			Experiment 1		Experiment 2			Experiment 3				Experiment 4
[truncated: 14 more columns]

## Sheet: H2AX foci
Figure 2C-Source Data 1
Graphics represented in GraphPad Prism 9 as grouped individual values ploting mean with SD
H2AX foci (%)
Two-way ANOVA mixed effects model
Post-IR (h)	BRCA2-/-										BRCA2 wt										S1221P										T1346I										T1980I
0	35	10	11	5	12	4		5	9	4	1	2	1	No data available due to damaged coverslip				4	0		20	11	3	17	7	12		10	5	9	17	12	13	15	17	13		4	6	5	10	14	10	11	14	15		0	0
6	56	45	30	61	66	87	58	86	70	76	67	38	54	59	60	70	46	49	40	60	33	35	35	26	48	42	21	68	86	61	69	61	80	77	49	44	48	66	63	41	72	62	50	53	80	83	72	53	49
Replicate	Experiment 2			Experiment 3				Experiment 4			Experiment 2			Experiment 3				Experiment 4			Experiment 2			Experiment 3				Experiment 4			Experiment 2			Experiment 3				Experiment 4			Experiment 2			Experiment 3				Experiment 4
Outliers discarted from the graph
[truncated: 1 more columns]

## Sheet: Micronuclei
Figure 2C-Source Data 1
Graphics represented in GraphPad Prism 9 as grouped individual values ploting mean with SD
Statistics: Two-way ANOVA mixed effects model
Micronuclei (%)
Post-IR (h)	DLD1 BRCA2 -/-															BRCA2 wt																S1221P															T1346I
0	7	7	19	5	7	2.1	3.1	2.5		0	3.4	2.3	0	0	0	2	3		2	3	2	No data available due to damaged coverslip				0	0	0	0	0	0	5	10	3	4	4	7.4	9.9	9.4		0	0	0	2.4	2.2	0	5	3	1
6	13	13	15	10	5	8.9	8.5	8	12.6	3	13.3	6.3	7.1	9.6	8	1	0	2	4	6	2	1.6	2	1.8	1.8	0	0	0	0	0	0	4	8	6	6	10	10.5	28.6	19.2	20.5	12	12.7	6.8	6.6	7	10.1	5	2	4
Replicate	Experiment 1		Experiment 2			Experiment 3				Experiment 4.1			Experiment 4.2			Experiment 1			Experiment 2			Experiment 3				Experiment 4.1			Experiment 4.2			Experiment 1		Experiment 2			Experiment 3				Experiment 4.1			Experiment 4.2			Experiment 1		Experiment 2
Outliers discarted from the graph
[truncated: 27 more columns]

## Sheet: Statistics
Statistics	RAD51	Mixed-effect model two way anova																							H2AX							MICRONUCLEI
	BRCA2-/- vs BRCA2 WT						S1221P vs BRCA2 WT						T1346I vs BRCA2 WT						T1980I vs BRCA2 WT													BRCA2-/- vs BRCA2 WT						S1221P vs BRCA2 WT						T1346I vs BRCA2 WT
	Table Analyzed	RAD51 Paper 2022-04-28					Table Analyzed	RAD51 Paper 2022-04-28					Table Analyzed	RAD51 Paper 2022-04-28					Table Analyzed	RAD51 Paper 2022-04-28					Table Analyzed	H2AX paper delete outline and 24h						Table Analyzed	Micronuclei values paper revisedMicronuclei values 6h					Table Analyzed	Micronuclei values paper revisedMicronuclei values 6h					Table Analyzed	Micronuclei values paper revisedMicronuclei values 6h
	Mixed-effects model (REML)	Matching: Stacked					Mixed-effects model (REML)	Matching: Stacked					Mixed-effects model (REML)	Matching: Stacked					Mixed-effects model (REML)	Matching: Stacked					Mixed-effects model (REML)	Matching: Stacked						Mixed-effects model (REML)	Matching: Stacked					Mixed-effects model (REML)	Matching: Stacked					Mixed-effects model (REML)	Matching: Stacked
	Assume sphericity?	Yes					Assume sphericity?	Yes					Assume sphericity?	Yes					Assume sphericity?	Yes					Assume sphericity?	Yes						Assume sphericity?	Yes					Assume sphericity?	Yes					Assume sphericity?	Yes
	Alpha	0.05					Alpha	0.05					Alpha	0.05					Alpha	0.05					Alpha	0.05						Alpha	0.05					Alpha	0.05					Alpha	0.05
	Fixed effects (type III)	P value	P value summary	Statistically significant (P < 0.05)?	F (DFn, DFd)		Fixed effects (type III)	P value	P value summary	Statistically significant (P < 0.05)?	F (DFn, DFd)		Fixed effects (type III)	P value	P value summary	Statistically significant (P < 0.05)?	F (DFn, DFd)		Fixed effects (type III)	P value	P value summary	Statistically significant (P < 0.05)?	F (DFn, DFd)		Fixed effects (type III)	P value	P value summary	Statistically significant (P < 0.05)?	F (DFn, DFd)			Fixed effects (type III)	P value	P value summary	Statistically significant (P < 0.05)?			Fixed effects (type III)	P value	P value summary	Statistically significant (P < 0.05)?	F (DFn, DFd)		Fixed effects (type III)	P value	P value summary	Statistically significant (P < 0.05)?
	Row Factor	<0.0001	****	Yes	F (1, 41) = 114.6		Row Factor	<0.0001	****	Yes	F (1, 17) = 109.6		Row Factor	<0.0001	****	Yes	F (1, 17) = 138.8		Row Factor	<0.0001	****	Yes	F (1, 17) = 191.2		Time	<0.0001	****	Yes	F (1, 34) = 511.8			Row Factor	<0.0001	****	Yes			Row Factor	0.0004	***	Yes	F (1, 23) = 16.79		Row Factor	0.1734	ns	No
	Column Factor	<0.0001	****	Yes	F (1, 41) = 121.0		Column Factor	<0.0001	****	Yes	F (1, 24) = 39.46		Column Factor	0.7157	ns	No	F (1, 25) = 0.1357		Column Factor	0.0002	***	Yes	F (1, 24) = 18.48		Column Factor	0.1517	ns	No	F (4, 44) = 1.771			Column Factor	<0.0001	****	Yes			Column Factor	<0.0001	****	Yes	F (1, 29) = 25.38		Column Factor	0.0558	ns	No
	Row Factor x Column Factor	<0.0001	****	Yes	F (1, 41) = 114.6		Row Factor x Column Factor	<0.0001	****	Yes	F (1, 17) = 46.17		Row Factor x Column Factor	0.0576	ns	No	F (1, 17) = 4.147		Row Factor x Column Factor	0.0002	***	Yes	F (1, 17) = 23.09		Time x Column Factor	0.2257	ns	No	F (4, 34) = 1.494			Row Factor x Column Factor	<0.0001	****	Yes			Row Factor x Column Factor	0.0008	***	Yes	F (1, 23) = 14.86		Row Factor x Column Factor	0.3648	ns	No
	Random effects	SD	Variance				Random effects	SD	Variance				Random effects	SD	Variance				Random effects	SD	Variance				Random effects	SD	Variance					Random effects	SD	Variance				Random effects	SD	Variance				Random effects	SD	Variance
	Subject	0	0				Subject	1.001	1.002				Subject	4.049	16.39				Subject	1.032	1.064				Subject	2.325	5.406					Subject	1.512	2.286				Subject	2.685	7.208				Subject	0.9784	0.9573
	Residual	5.622	31.6				Residual	6.981	48.73				Residual	8.855	78.41				Residual	6.469	41.85				Residual	10.32	106.5					Residual	1.769	3.131				Residual	3.104	9.633				Residual	1.944	3.777
	Was the matching effective?						Was the matching effective?						Was the matching effective?						Was the matching effective?						Was the matching effective?							Was the matching effective?						Was the matching effective?						Was the matching effective?
	Chi-square, df						Chi-square, df	0.004515, 1					Chi-square, df	0.3496, 1					Chi-square, df	0.005073, 1					Chi-square, df	0.09135, 1						Chi-square, df	3.785, 1					Chi-square, df	4.728, 1					Chi-square, df	1.144, 1
	P value						P value	0.9464					P value	0.5543					P value	0.9432					P value	0.7625						P value	0.0517					P value	0.0297					P value	0.2847
	P value summary						P value summary	ns					P value summary	ns					P value summary	ns					P value summary	ns						P value summary	ns					P value summary	*					P value summary	ns
	Is there significant matching (P < 0.05)?	No					Is there significant matching (P < 0.05)?	No					Is there significant matching (P < 0.05)?	No					Is there significant matching (P < 0.05)?	No					Is there significant matching (P < 0.05)?	No						Is there significant matching (P < 0.05)?	No					Is there significant matching (P < 0.05)?	Yes					Is there significant matching (P < 0.05)?	No
	Difference between row means						Difference between row means						Difference between row means						Difference between row means						Difference between row means							Difference between row means						Difference between row means						Difference between row means
	Predicted mean of 0	0.25					Predicted mean of 0	0.8324					Predicted mean of 0	1.826					Predicted mean of 0	0.787					Predicted mean of 0	7.465						Predicted mean of 0	2.235					Predicted mean of 0	2.778					Predicted mean of 0	1.521
	Predicted mean of 6	18.57					Predicted mean of 6	23.11					Predicted mean of 6	33.8					Predicted mean of 6	28.07					Predicted mean of 6	57.97						Predicted mean of 6	5.583					Predicted mean of 6	6.294					Predicted mean of 6	2.267
	Difference between predicted means	-18.32					Difference between predicted means	-22.28					Difference between predicted means	-31.98					Difference between predicted means	-27.28					Difference between predicted means	-50.51						Difference between predicted means	-3.349					Difference between predicted means	-3.516					Difference between predicted means	-0.7456
	SE of difference	1.711					SE of difference	2.128					SE of difference	2.715					SE of difference	1.973					SE of difference	2.232						SE of difference	0.5012					SE of difference	0.858					SE of difference	0.5307
	95% CI of difference	-21.78 to -14.87					95% CI of difference	-26.77 to -17.79					95% CI of difference	-37.70 to -26.25					95% CI of difference	-31.45 to -23.12					95% CI of difference	-55.04 to -45.97						95% CI of difference	-4.391 to -2.306					95% CI of difference	-5.291 to -1.741					95% CI of difference	-1.843 to 0.3522
	Difference between column means						Difference between column means						Difference between column means						Difference between column means						Data summary							Difference between column means						Difference between column means						Difference between column means
	Predicted mean of BRCA2 -/-	3.553e-15					Predicted mean of BRCA2 wt	18.77					Predicted mean of BRCA2 wt	18.39					Predicted mean of BRCA2 wt	18.76					Number of columns (Column Factor)	5						Predicted mean of DLD1 BRCA2 -/-	6.536					Predicted mean of BRCA2 wt	1.283					Predicted mean of BRCA2 wt	1.26
	Predicted mean of BRCA2 wt	18.82					Predicted mean of S1221P	5.174					Predicted mean of T1346I	17.24					Predicted mean of T1980I	10.1					Number of rows (Time)	2						Predicted mean of BRCA2 wt	1.283					Predicted mean of S1221P	7.789					Predicted mean of T1346I	2.529
	Difference between predicted means	-18.82					Difference between predicted means	13.6					Difference between predicted means	1.153					Difference between predicted means	8.661					Number of subjects (Subject)	49						Difference between predicted means	5.253					Difference between predicted means	-6.505					Difference between predicted means	-1.269
	SE of difference	1.711					SE of difference	2.165					SE of difference	3.131					SE of difference	2.015					Number of missing values	10						SE of difference	0.7383					SE of difference	1.291					SE of difference	0.6366
	95% CI of difference	-22.28 to -15.37					95% CI of difference	9.129 to 18.06					95% CI of difference	-5.295 to 7.601					95% CI of difference	4.503 to 12.82												95% CI of difference	3.743 to 6.763					95% CI of difference	-9.146 to -3.865					95% CI of difference	-2.571 to 0.03346
	Interaction CI						Interaction CI						Interaction CI						Interaction CI													Interaction CI						Interaction CI						Interaction CI
	Mean diff, A1 - B1	-0.5					Mean diff, A1 - B1	-0.8657					Mean diff, A1 - B1	-4.375					Mean diff, A1 - B1	-0.8212												Mean diff, A1 - B1	2.114					Mean diff, A1 - B1	-3.198					Mean diff, A1 - B1	-0.7779
	Mean diff, A2 - B2	-37.14					Mean diff, A2 - B2	28.06					Mean diff, A2 - B2	6.681					Mean diff, A2 - B2	18.14												Mean diff, A2 - B2	8.392					Mean diff, A2 - B2	-9.813					Mean diff, A2 - B2	-1.759
	(A1 -B1) - (A2 - B2)	36.64					(A1 -B1) - (A2 - B2)	-28.93					(A1 -B1) - (A2 - B2)	-11.06					(A1 -B1) - (A2 - B2)	-18.96												(A1 -B1) - (A2 - B2)	-6.278					(A1 -B1) - (A2 - B2)	6.614					(A1 -B1) - (A2 - B2)	0.9812
	95% CI of difference	29.73 to 43.55					95% CI of difference	-37.91 to -19.94					95% CI of difference	-22.51 to 0.3983					95% CI of difference	-27.29 to -10.64												95% CI of difference	-8.363 to -4.193					95% CI of difference	3.064 to 10.16					95% CI of difference	-1.214 to 3.177
	(B1 - A1) - (B2 - A2)	-36.64					(B1 - A1) - (B2 - A2)	28.93					(B1 - A1) - (B2 - A2)	11.06					(B1 - A1) - (B2 - A2)	18.96												(B1 - A1) - (B2 - A2)	6.278					(B1 - A1) - (B2 - A2)	-6.614					(B1 - A1) - (B2 - A2)	-0.9812
	95% CI of difference	-43.55 to -29.73					95% CI of difference	19.94 to 37.91					95% CI of difference	-0.3983 to 22.51					95% CI of difference	10.64 to 27.29												95% CI of difference	4.193 to 8.363					95% CI of difference	-10.16 to -3.064					95% CI of difference	-3.177 to 1.214
	Data summary						Data summary						Data summary						Data summary													Data summary						Data summary						Data summary
	Number of columns (Column Factor)	2					Number of columns (Column Factor)	2					Number of columns (Column Factor)	2					Number of columns (Column Factor)	2												Number of columns (Column Factor)	2					Number of columns (Column Factor)	2					Number of columns (Column Factor)	2
	Number of rows (Row Factor)	2					Number of rows (Row Factor)	2					Number of rows (Row Factor)	2					Number of rows (Row Factor)	2												Number of rows (Row Factor)	2					Number of rows (Row Factor)	2					Number of rows (Row Factor)	2
	Number of subjects (Subject)	26					Number of subjects (Subject)	26					Number of subjects (Subject)	27					Number of subjects (Subject)	26												Number of subjects (Subject)	31					Number of subjects (Subject)	31					Number of subjects (Subject)	31
	Number of missing values	7					Number of missing values	7					Number of missing values	8					Number of missing values	7												Number of missing values	8					Number of missing values	6					Number of missing values	6
[truncated: 4 more columns]
