# Supplementary material for: BRCA2 BRC missense variants disrupt RAD51-dependent DNA repair
Source: eLife. 2022 Sep 13;11:e79183. doi: 10.7554/eLife.79183 (PMC9545528; doi:10.7554/eLife.79183)
Supplement: Figure 2—source data 1. [file elife-79183-fig2-data1.zip › Figure 2-source data 1/Figure2C-source data1/Figure2C-sourcedata2 raw.xlsx]

## Sheet: Experiment1
Experiment 1
2019-03-07 12Gy		The proteins detected in the same coverslip were RAD51 (green) and BRCA2 (red)
		BRCA2-/-
	Time (hours)	Total	RAD51	% RAD51	Micronuclei	%micronuclei
Field 1	0H	67	0	0	5	7.46269
Field 2		61	0	0	4	6.55738
Field 1	6H	63	0	0	8	12.6984
Field 2		38	0	0	5	13.1579
		BRCA2 WT
	Time (hours)	Total	RAD51	% RAD51	Micronuclei	%micronuclei
Field 1	0H	131	0	0	3	2.29008
Field 2		39	0	0	1	2.5641
Field 1	6H	84	35	41.6667	1	1.19048
Field 2		30	18	60	0	0
Field 3		51	17	33.3333	1	1.96078
		S1221P
	Time (hours)	Total	RAD51	% RAD51	Micronuclei	%micronuclei
Field 1	0H	203	0	0	11	5.41872
Field 2		68	3	4.41176	7	10.2941
Field 1	6H	27	1	3.7037	1	3.7037
Field 2		37	0	0	3	8.10811
		T1346I
	Time (hours)	Total	RAD51	% RAD51	Micronuclei	%micronuclei
Field 1	0H	39	1	2.5641	2	5.12821
Field 2		64	2	3.125	2	3.125
Field 1	6H	198	35	17.6768	10	5.05051
Field 2		292	56	19.1781	6	2.05479
		T1980I
	Time (hours)	Total	RAD51	% RAD51	Micronuclei	%micronuclei
Field 1	0H	58	1	1.72414	6	10.3448
Field 2		75	0	0	7	9.33333
Field 1	6H	127	13	10.2362	6	4.72441
Field 2		136	14	10.2941	9	6.61765

## Sheet: Experiment2
Experiment 2
2019-08-05 12Gy		The proteins detected in the same coverslip were RAD51 (green) and H2AX (red)
		BRCA2-/-
	Time (hours)	Total	H2AX	RAD51	% H2AX	% RAD51	Micronuclei	%micronuclei
Field 1	0H	54	19	0	35.1852	0	10	18.5185
Field 2		153	16	0	10.4575	0	8	5.22876
Field 3		207	22	0	10.628	0	14	6.76329
Field 1	6H	48	27	0	56.25	0	7	14.5833
Field 2		77	35	0	45.4545	0	8	10.3896
Field 3		133	40	0	30.0752	0	6	4.51128
		BRCA2 WT
	Time (hours)	Total	H2AX	RAD51	% H2AX	% RAD51	Micronuclei	%micronuclei
Field 1	0H	308	4	4	1.2987	1.2987	6	1.94805
Field 2		257	5	0	1.94553	0	8	3.11284
Field 3		416	4	3	0.961538	0.721154	7	1.68269
Field 1	6H	78	52	31	66.6667	39.7436	3	3.84615
Field 2		151	57	46	37.7483	30.4636	9	5.96026
Field 3		342	185	103	54.0936	30.117	8	2.33918
		S1221P
	Time (hours)	Total	H2AX	RAD51	% H2AX	% RAD51	Micronuclei	%micronuclei
Field 1	0H	138	28	0	20.2899	0	4	2.89855
Field 2		245	27	0	11.0204	0	10	4.08163
Field 3		323	10	0	3.09598	0	12	3.71517
Field 1	6H	251	84	11	33.4661	4.38247	15	5.9761
Field 2		117	41	14	35.0427	11.9658	7	5.98291
Field 3		136	47	8	34.5588	5.88235	13	9.55882
		T1346I
	Time (hours)	Total	H2AX	RAD51	% H2AX	% RAD51	Micronuclei	%micronuclei
Field 1	0H	70	12	14	17.1429	20	1	1.42857
Field 2		85	10	6	11.7647	7.05882	2	2.35294
Field 3		128	17	8	13.2812	6.25	2	1.5625
Field 1	6H	78	54	36	69.2308	46.1538	3	3.84615
Field 2		69	42	25	60.8696	36.2319	8	11.5942
Field 3		123	98	38	79.6748	30.8943	10	8.13008
		T1980I
	Time (hours)	Total	H2AX	RAD51	% H2AX	% RAD51	Micronuclei	%micronuclei
Field 1	0H	164	17	3	10.3659	1.82927	12	7.31707
Field 2		206	28	12	13.5922	5.82524	13	6.31068
Field 3		240	24	6	10	2.5	10	4.16667
Field 1	6H	109	78	25	71.5596	22.9358	7	6.42202
Field 2		133	83	36	62.406	27.0677	8	6.01504
Field 3		191	95	22	49.7382	11.5183	9	4.71204

## Sheet: Experiment3
Experiment 3
2020-04-06 12Gy		The proteins detected in the same coverslip were RAD51 (green) and H2AX (red)
		BRCA2-/-
	Time (hours)	Total	H2AX	RAD51	% H2AX	% RAD51	Micronuclei	%micronuclei
Field 1	0H	242	12	0	4.95868	0	5	2.06612
Field 2		259	32	0	12.3552	0	8	3.0888
Field 3		241	10	0	4.14938	0	6	2.48963
Field 1	6H	158	97	0	61.3924	0	14	8.86076
Field 2		177	117	0	66.1017	0	15	8.47458
Field 3		138	120	0	86.9565	0	11	7.97101
Field 4		127	74	0	58.2677	0	16	12.5984
		BRCA2 WT
	Time (hours)	Total	H2AX	RAD51	% H2AX	% RAD51	Micronuclei	%micronuclei
Field 1	0H								The coverslip was damaged so the signal was not reliable to quantify accurately
Field 2
Field 3
Field 1	6H	122	72	41	59.0164	33.6066	2	1.63934
Field 2		100	60	38	60	38	2	2
Field 3		57	40	17	70.1754	29.8246	1	1.75439
Field 4		110	51	26	46.3636	23.6364	2	1.81818
		S1221P
	Time (hours)	Total	H2AX	RAD51	% H2AX	% RAD51	Micronuclei	%micronuclei
Field 1	0H	54	9	1	16.6667	1.85185	4	7.40741
Field 2		81	6	1	7.40741	1.23457	8	9.87654
Field 3		85	10	0	11.7647	0	8	9.41176
Field 1	6H	57	15	2	26.3158	3.50877	6	10.5263
Field 2		42	20	2	47.619	4.7619	12	28.5714
Field 3		26	11	1	42.3077	3.84615	5	19.2308
Field 4		39	8	2	20.5128	5.12821	8	20.5128
		T1346I
	Time (hours)	Total	H2AX	RAD51	% H2AX	% RAD51	Micronuclei	%micronuclei
Field 1	0H	152	23	0	15.1316	0	5	3.28947
Field 2		136	23	3	16.9118	2.20588	6	4.41176
Field 3		136	18	4	13.2353	2.94118	4	2.94118
Field 1	6H	99	52	15	52.5253	15.1515	2	2.0202
Field 2		79	63	17	79.7468	21.519	1	1.26582
Field 3		75	62	16	82.6667	21.3333	0	0
Field 4		113	81	29	71.6814	25.6637	1	0.884956
		T1980I
	Time (hours)	Total	H2AX	RAD51	% H2AX	% RAD51	Micronuclei	%micronuclei
Field 1	0H	122	14	0	11.4754	0	8	6.55738
Field 2		132	19	0	14.3939	0	7	5.30303
Field 3		112	17	0	15.1786	0	3	2.67857
Field 1	6H	82	63	16	76.8293	19.5122	8	9.7561
Field 2		133	65	26	48.8722	19.5489	8	6.01504
Field 3		112	49	17	43.75	15.1786	5	4.46429
Field 4		89	43	9	48.3146	10.1124	10	11.236

## Sheet: Experiment4
Experiment 4
2020-08-22 12Gy
		The proteins detected in the same coverslip were RAD51 (green) and BRCA2 (red)
		The proteins detected in the same coverslip were 53BP1 (green) and H2AX (red)
		BRCA2-/-								BRCA2-/-
	Time (hours)	Total	RAD51	% RAD51	Micronuclei	%micronuclei			Time (hours)	Total	H2AX	% H2AX	Micronuclei	%micronuclei
Field 1	0H	11	0	0	0	0		Field 1	0H	42	2	4.7619	0	0
Field 2		58	0	0	2	3.44828		Field 2		35	3	8.57143	0	0
Field 3		44	0	0	1	2.27273		Field 3		25	1	4	0	0
Field 1	6H	33	0	0	1	3.0303		Field 1	6H	56	48	85.7143	4	7.14286
Field 2		15	0	0	2	13.3333		Field 2		73	51	69.863	7	9.58904
Field 3		32	0	0	2	6.25		Field 3		50	38	76	4	8
		BRCA2 WT								BRCA2 WT
	Time (hours)	Total	RAD51	% RAD51	Micronuclei	%micronuclei			Time (hours)	Total	H2AX	% H2AX	Micronuclei	%micronuclei
Field 1	0H	56	0	0	0	0		Field 1	0H	28	1	3.57143	0	0
Field 2		45	1	2.22222	0	0		Field 2		24	0	0	0	0
Field 3		38	0	0	0	0
Field 1	6H	56	27	48.2143	0	0		Field 1	6H	37	18	48.6486	0	0
Field 2		73	30	41.0959	0	0		Field 2		50	20	40	0	0
Field 3		50	23	46	0	0		Field 3		40	24	60	0	0
		85	35	41.1765	0	0
		S1221P								S1221P
	Time (hours)	Total	RAD51	% RAD51	Micronuclei	%micronuclei			Time (hours)	Total	H2AX	% H2AX	Micronuclei	%micronuclei
Field 1	0H	37	1	2.7027	0	0		Field 1	0H	42	4	9.52381	1	2.38095
Field 2		33	0	0	0	0		Field 2		92	5	5.43478	2	2.17391
Field 3		27	1	3.7037	0	0		Field 3		120	11	9.16667	0	0
Field 1	6H	117	25	21.3675	14	11.9658		Field 1	6H	106	72	67.9245	7	6.60377
Field 2		102	23	22.549	13	12.7451		Field 2		86	74	86.0465	6	6.97674
Field 3		117	25	21.3675	8	6.83761		Field 3		109	66	60.5505	11	10.0917
		T1346I								T1346I
	Time (hours)	Total	RAD51	% RAD51	Micronuclei	%micronuclei			Time (hours)	Total	H2AX	% H2AX	Micronuclei	%micronuclei
Field 1	0H	113	1	0.884956	0	0		Field 1	0H	100	4	4	0	0
Field 2		56	0	0	2	3.57143		Field 2		68	4	5.88235	0	0
Field 3		34	0	0	0	0		Field 3		79	4	5.06329	0	0
Field 1	6H	29	12	41.3793	0	0		Field 1	6H	74	49	66.2162	1	1.35135
Field 2		65	30	46.1538	2	3.07692		Field 2		57	36	63.1579	1	1.75439
Field 3		62	30	48.3871	1	1.6129		Field 3		49	20	40.8163	2	4.08163
		T1980I								T1980I
	Time (hours)	Total	RAD51	% RAD51	Micronuclei	%micronuclei			Time (hours)	Total	H2AX	% H2AX	Micronuclei	%micronuclei
Field 1	0H	79	0	0	0	0		Field 1	0H	66	0	0	0	0
Field 2		64	0	0	0	0		Field 2		70	0	0	0	0
Field 3		72	0	0	0	0		Field 3		100	0	0	0	0
Field 1	6H	88	20	22.7273	7	7.95455		Field 1	6H	51	27	52.9412	8	15.6863
Field 2		99	24	24.2424	8	8.08081		Field 2		93	46	49.4624	9	9.67742
Field 3		105	16	15.2381	11	10.4762		Field 3		66	34	51.5152	10	15.1515
