# Supplementary material for: BRCA2 BRC missense variants disrupt RAD51-dependent DNA repair
Source: eLife. 2022 Sep 13;11:e79183. doi: 10.7554/eLife.79183 (PMC9545528; doi:10.7554/eLife.79183)
Supplement: Figure 2—figure supplement 1—source data 1. — Raw Stain Free. Nt Ct BRCA2 RAD51 highlighedbandsandlabels. [file elife-79183-fig2-figsupp1-data1.zip]

Archive with 5 entries (5 files):
- Figure 2-figure supplement 1-source data1 A/Figure1-suppfig2-highlightedbandsandlabelsA.pdf
- Figure 2-figure supplement 1-source data1 A/Figure1-suppfig2-highligthedbandsandlabelsA.pptx
- Figure 2-figure supplement 1-source data1 A/Raw Nt Ct RAD51 antibodies Exposure_120.0sec.tif
- Figure 2-figure supplement 1-source data1 A/Raw Nt Ct RAD51 antibodies_Exposure_15.6sec.tif
- Figure 2-figure supplement 1-source data1 A/StainFree Nt Ct RAD51 antibodies.tif
