# Supplementary material for: BRCA2 BRC missense variants disrupt RAD51-dependent DNA repair
Source: eLife. 2022 Sep 13;11:e79183. doi: 10.7554/eLife.79183 (PMC9545528; doi:10.7554/eLife.79183)
Supplement: Figure 3—source data 1. [file elife-79183-fig3-data1.zip]

Archive with 23 entries (17 files):
- Figure 3-source data 1/Figure3C-source data1-quantification HDR.xlsx
- Figure 3-source data 1/Figure3E-source data1- original images DNA fibers/
- Figure 3-source data 1/Figure3E-source data1- original images DNA fibers/2021-03-19 BRCA2--_09/
- Figure 3-source data 1/Figure3E-source data1- original images DNA fibers/2021-03-19 BRCA2--_09/CH3.tif
- Figure 3-source data 1/Figure3E-source data1- original images DNA fibers/2021-03-19 BRCA2--_09/CH4.tif
- Figure 3-source data 1/Figure3E-source data1- original images DNA fibers/2021-03-19 BRCA2--_09/Over.tif
- Figure 3-source data 1/Figure3E-source data1- original images DNA fibers/2021-03-19 S1221P_24/
- Figure 3-source data 1/Figure3E-source data1- original images DNA fibers/2021-03-19 S1221P_24/CH3.tif
- Figure 3-source data 1/Figure3E-source data1- original images DNA fibers/2021-03-19 S1221P_24/CH4.tif
- Figure 3-source data 1/Figure3E-source data1- original images DNA fibers/2021-03-19 S1221P_24/Overlay.tif
- Figure 3-source data 1/Figure3E-source data1- original images DNA fibers/2021-05-28 T1346I_08/
- Figure 3-source data 1/Figure3E-source data1- original images DNA fibers/2021-05-28 T1346I_08/CH3.tif
- Figure 3-source data 1/Figure3E-source data1- original images DNA fibers/2021-05-28 T1346I_08/CH4.tif
- Figure 3-source data 1/Figure3E-source data1- original images DNA fibers/2021-05-28 T1346I_08/Over.tif
- Figure 3-source data 1/Figure3E-source data1- original images DNA fibers/2021-06-07 BRCA2WT_31/
- Figure 3-source data 1/Figure3E-source data1- original images DNA fibers/2021-06-07 BRCA2WT_31/CH3.tif
- Figure 3-source data 1/Figure3E-source data1- original images DNA fibers/2021-06-07 BRCA2WT_31/CH4.tif
- Figure 3-source data 1/Figure3E-source data1- original images DNA fibers/2021-06-07 BRCA2WT_31/Ov.tif
- Figure 3-source data 1/Figure3E-source data1- original images DNA fibers/2021-06-07 T1980I_04/
- Figure 3-source data 1/Figure3E-source data1- original images DNA fibers/2021-06-07 T1980I_04/CH3.tif
- Figure 3-source data 1/Figure3E-source data1- original images DNA fibers/2021-06-07 T1980I_04/CH4.tif
- Figure 3-source data 1/Figure3E-source data1- original images DNA fibers/2021-06-07 T1980I_04/Over.tif
- Figure 3-source data 1/Figure3F-source data1-analysis DNA tracks.xlsx
