# Supplementary material for: BRCA2 BRC missense variants disrupt RAD51-dependent DNA repair
Source: eLife. 2022 Sep 13;11:e79183. doi: 10.7554/eLife.79183 (PMC9545528; doi:10.7554/eLife.79183)
Supplement: Figure 4—source data 1. [file elife-79183-fig4-data1.zip]

Archive with 14 entries (11 files):
- Figure 4-source data 1/Figure4B-source data1/
- Figure 4-source data 1/Figure4B-source data1/Figure4B-source data 1-panel StainFree-panel MBP.tif
- Figure 4-source data 1/Figure4B-source data1/Figure4B-source data 2-panel RAD51_Exposure_2.0sec.tif
- Figure 4-source data 1/Figure4B-source data1/Figure4B-source data 3-highlightedbandsandlabeled.pdf
- Figure 4-source data 1/Figure4B-source data1/Figure4B-source data 4-highlightedbandsandlabeled.pptx
- Figure 4-source data 1/Figure4D-source data1/
- Figure 4-source data 1/Figure4D-source data1/Figure4D-source data1-RAD51 panel raw_7.0sec.tif
- Figure 4-source data 1/Figure4D-source data1/Figure4D-source data2-highlightedbandsandlabeled.pdf
- Figure 4-source data 1/Figure4D-source data1/Figure4D-source data3-highlightedbandsandlabeled.pptx
- Figure 4-source data 1/Figure4E-source data1/
- Figure 4-source data 1/Figure4E-source data1/Figure4E-source data1-raw BRC panel.tif
- Figure 4-source data 1/Figure4E-source data1/Figure4E-source data2-raw RAD51 panel.tif
- Figure 4-source data 1/Figure4E-source data1/Figure4E-source data3-highlightedbandsandlabeled.pptx
- Figure 4-source data 1/Figure4E-source data1/Supplementary Figure4E-source data4-highlightedbandsandlabeled.pdf
