# Supplementary material for: BRCA2 BRC missense variants disrupt RAD51-dependent DNA repair
Source: eLife. 2022 Sep 13;11:e79183. doi: 10.7554/eLife.79183 (PMC9545528; doi:10.7554/eLife.79183)
Supplement: Figure 4—figure supplement 1—source data 1. [file elife-79183-fig4-figsupp1-data1.zip]

Archive with 17 entries (15 files):
- Figure 4-figure supplement 1-source data1/Figure 4-figure supplement 1A-source data 1/
- Figure 4-figure supplement 1-source data1/Figure 4-figure supplement 1A-source data 1/Figure 4-figure supplement 1A-source data1-raw BRCA panel TCL.tif
- Figure 4-figure supplement 1-source data1/Figure 4-figure supplement 1A-source data 1/Figure 4-figure supplement 1A-source data2-raw RAD51 panel TCL.tif
- Figure 4-figure supplement 1-source data1/Figure 4-figure supplement 1A-source data 1/Figure 4-figure supplement 1A-source data3-rawStainFreepanel TCL.tif
- Figure 4-figure supplement 1-source data1/Figure 4-figure supplement 1A-source data 1/Figure 4-figure supplement 1A-source data4-raw BRCA panel PD.tif
- Figure 4-figure supplement 1-source data1/Figure 4-figure supplement 1A-source data 1/Figure 4-figure supplement 1A-source data5-raw RAD51 panel PD.tif
- Figure 4-figure supplement 1-source data1/Figure 4-figure supplement 1A-source data 1/Figure 4-figure supplement 1A-source data6-rawStainFreepanel PD.tif
- Figure 4-figure supplement 1-source data1/Figure 4-figure supplement 1A-source data 1/Figure 4-figure supplement 1A-source data7-highlightedbandsandlabeled.pdf
- Figure 4-figure supplement 1-source data1/Figure 4-figure supplement 1A-source data 1/Figure 4-figure supplement 1A-source data8-highlightedbandsandlabeled.pptx
- Figure 4-figure supplement 1-source data1/Figure 4-figure supplement 1A-source data 1/Figure 4-figure supplement 1A-source data9-quantification wb.xlsx
- Figure 4-figure supplement 1-source data1/Figure 4-figure supplement 1B-source data 1/
- Figure 4-figure supplement 1-source data1/Figure 4-figure supplement 1B-source data 1/Figure 4-figure supplement 1B-source data1-BRCA2-RAD51panels.tif
- Figure 4-figure supplement 1-source data1/Figure 4-figure supplement 1B-source data 1/Figure 4-figure supplement 1B-source data2-StainFree panel TCL.tif
- Figure 4-figure supplement 1-source data1/Figure 4-figure supplement 1B-source data 1/Figure 4-figure supplement 1B-source data3-StainFree panel PD.tif
- Figure 4-figure supplement 1-source data1/Figure 4-figure supplement 1B-source data 1/Figure 4-figure supplement 1B-source data4-highlightedbandsandlabeled.pdf
- Figure 4-figure supplement 1-source data1/Figure 4-figure supplement 1B-source data 1/Figure 4-figure supplement 1B-source data5-highlightedbandsandlabeled.pptx
- Figure 4-figure supplement 1-source data1/Figure 4-figure supplement 1B-source data 1/Figure 4-figure supplement 1B-source data6-quantification wb.xlsx
