# Supplementary material for: BRCA2 BRC missense variants disrupt RAD51-dependent DNA repair
Source: eLife. 2022 Sep 13;11:e79183. doi: 10.7554/eLife.79183 (PMC9545528; doi:10.7554/eLife.79183)
Supplement: Figure 4—figure supplement 2—source data 1. [file elife-79183-fig4-figsupp2-data1.zip]

Archive with 31 entries (26 files):
- Figure 4-figure supplement 2-souce data1/Figure 4-figure supplement 2A-souce data1/
- Figure 4-figure supplement 2-souce data1/Figure 4-figure supplement 2A-souce data1/Figure 4-figure supplement 2A-souce data1-BRCrepeats panel PD_3.0sec.tif
- Figure 4-figure supplement 2-souce data1/Figure 4-figure supplement 2A-souce data1/Figure 4-figure supplement 2A-souce data2-BRCrepeats panelTCL_1sec.tif
- Figure 4-figure supplement 2-souce data1/Figure 4-figure supplement 2A-souce data1/Figure 4-figure supplement 2A-souce data3-RAD51 panelPD_21.1sec.tif
- Figure 4-figure supplement 2-souce data1/Figure 4-figure supplement 2A-souce data1/Figure 4-figure supplement 2A-souce data4-RAD51 panelTCL__26.7sec.tif
- Figure 4-figure supplement 2-souce data1/Figure 4-figure supplement 2A-souce data1/Figure 4-figure supplement 2A-souce data5-highlightedbandsandlabeled.pdf
- Figure 4-figure supplement 2-souce data1/Figure 4-figure supplement 2A-souce data1/Figure 4-figure supplement 2A-souce data6-highlightedbandsandlabeled.pptx
- Figure 4-figure supplement 2-souce data1/Figure 4-figure supplement 2B-souce data1/
- Figure 4-figure supplement 2-souce data1/Figure 4-figure supplement 2B-souce data1/Figure 4-figure supplement 2B-souce data1-rawBRC panel TCL.tif
- Figure 4-figure supplement 2-souce data1/Figure 4-figure supplement 2B-souce data1/Figure 4-figure supplement 2B-souce data2-rawRAD51panel TCL_Exposure_7.0sec.tif
- Figure 4-figure supplement 2-souce data1/Figure 4-figure supplement 2B-souce data1/Figure 4-figure supplement 2B-souce data3-rawRAD51 panel PD_Exposure_5.0sec.tif
- Figure 4-figure supplement 2-souce data1/Figure 4-figure supplement 2B-souce data1/Figure 4-figure supplement 2B-souce data4-rawBRC panel PD.tif
- Figure 4-figure supplement 2-souce data1/Figure 4-figure supplement 2B-souce data1/Figure 4-figure supplement 2B-souce data5-highlightedbandsandlabeled.pdf
- Figure 4-figure supplement 2-souce data1/Figure 4-figure supplement 2B-souce data1/Figure 4-figure supplement 2B-souce data6-highlightedbandsandlabeled.pptx
- Figure 4-figure supplement 2-souce data1/Figure 4-figure supplement 2C-souce data1/
- Figure 4-figure supplement 2-souce data1/Figure 4-figure supplement 2C-souce data1/Figure 4-figure supplement 2C-souce data1-RAD51 BRC2 panel.tif
- Figure 4-figure supplement 2-souce data1/Figure 4-figure supplement 2C-souce data1/Figure 4-figure supplement 2C-souce data2-RAD51 BRC7 panel.tif
- Figure 4-figure supplement 2-souce data1/Figure 4-figure supplement 2C-souce data1/Figure 4-figure supplement 2C-souce data3-highlightedbandsandlabeled.pdf
- Figure 4-figure supplement 2-souce data1/Figure 4-figure supplement 2C-souce data1/Figure 4-figure supplement 2C-souce data4-highlightedbandsandlabeled.pptx
- Figure 4-figure supplement 2-souce data1/Figure 4-figure supplement 2D-souce data1/
- Figure 4-figure supplement 2-souce data1/Figure 4-figure supplement 2D-souce data1/Figure 4-figure supplement 2D-souce data1- TCL StainFree Panel.tif
- Figure 4-figure supplement 2-souce data1/Figure 4-figure supplement 2D-souce data1/Figure 4-figure supplement 2D-souce data2- TCL RAD51 Panel_Exposure_4.0sec.tif
- Figure 4-figure supplement 2-souce data1/Figure 4-figure supplement 2D-souce data1/Figure 4-figure supplement 2D-souce data3- PD StainFree Panel.tif
- Figure 4-figure supplement 2-souce data1/Figure 4-figure supplement 2D-souce data1/Figure 4-figure supplement 2D-souce data4- PD RAD51 Panel_Exposure_2.0sec.tif
- Figure 4-figure supplement 2-souce data1/Figure 4-figure supplement 2D-souce data1/Figure 4-figure supplement 2D-souce data5-highlightedbandsandlabeled.pdf
- Figure 4-figure supplement 2-souce data1/Figure 4-figure supplement 2D-souce data1/Figure 4-figure supplement 2D-souce data6-highlightedbandsandlabeled.pptx
- Figure 4-figure supplement 2-souce data1/Figure 4-figure supplement 2E-souce data1/
- Figure 4-figure supplement 2-souce data1/Figure 4-figure supplement 2E-souce data1/Figure 4-figure supplement 2E-souce data1- BRC panel raw_Exposure_10.0sec.tif
- Figure 4-figure supplement 2-souce data1/Figure 4-figure supplement 2E-souce data1/Figure 4-figure supplement 2E-souce data2- RAD51 panel raw.tif
- Figure 4-figure supplement 2-souce data1/Figure 4-figure supplement 2E-souce data1/Figure 4-figure supplement 2E-souce data3-highlightedbandsandlabeled.pdf
- Figure 4-figure supplement 2-souce data1/Figure 4-figure supplement 2E-souce data1/Figure 4-figure supplement 2E-souce data4-highlightedbandsandlabeled.pptx
