# Supplementary material for: BRCA2 BRC missense variants disrupt RAD51-dependent DNA repair
Source: eLife. 2022 Sep 13;11:e79183. doi: 10.7554/eLife.79183 (PMC9545528; doi:10.7554/eLife.79183)
Supplement: Figure 5—source data 1. [file elife-79183-fig5-data1.zip]

Archive with 14 entries (10 files):
- Figure 5-source data 1/Figure 5B-source data/
- Figure 5-source data 1/Figure 5B-source data/Figure 5B-source data1-raw EMSA RAD51 BRC peptides.tif
- Figure 5-source data 1/Figure 5B-source data/Figure 5B-source data2-highlightedbandsandlabeled.pdf
- Figure 5-source data 1/Figure 5B-source data/Figure 5B-source data3-highlightedbandsandlabeled.pptx
- Figure 5-source data 1/Figure 5C-source data/
- Figure 5-source data 1/Figure 5C-source data/Figure 5C-source data1- quantification ssDNA EMSA.xlsx
- Figure 5-source data 1/Figure 5E-souce data/
- Figure 5-source data 1/Figure 5E-souce data/Figure 5E-source data1-rawRAD51panel_Exposure_37.8sec.tif
- Figure 5-source data 1/Figure 5E-souce data/Figure 5E-source data2-Quantification PD 2021-05-20.xlsx
- Figure 5-source data 1/Figure 5E-souce data/Figure 5E-source data3-highlightedbandsandlabeled.pdf
- Figure 5-source data 1/Figure 5E-souce data/Figure 5E-source data4-highlightedbandsandlabeled.pptx
- Figure 5-source data 1/Figure 5F-source data/
- Figure 5-source data 1/Figure 5F-source data/Figure 5F-source data1.tif
- Figure 5-source data 1/Figure 5F-source data/Figure 5F-source data2-Histograms.xlsx
