# Supplementary material for: BRCA2 BRC missense variants disrupt RAD51-dependent DNA repair
Source: eLife. 2022 Sep 13;11:e79183. doi: 10.7554/eLife.79183 (PMC9545528; doi:10.7554/eLife.79183)
Supplement: Figure 5—source data 1. [file elife-79183-fig5-data1.zip › Figure 5-source data 1/Figure 5C-source data/Figure 5C-source data1- quantification ssDNA EMSA.xlsx]

## Sheet: Data 
Figure 5C source data
Graphics represented in GraphPad Prism 9 as XY graph ploting mean and SD
uM	BRC2		S1221P		BRC7		T1980I
0	48.2381	24.58	48	24.58	48.9137	10.2313	48.9137	10.2313
0.25	56.2392	30.0995	20.4847	29.3745	66.1349	55.8527	36.565	14.3962
0.5	65.0915	50.2255	23.5346	38.809	71.6188	57.105	30.7343	18.6819
1	74.8407	61.0271	38.9992	36.6284	78.4943	55.8015	34.3285	21.3238
2	90.5279	87.713	33.6751	46.2674	90.8619	65.0627	25.9882	12.2244

## Sheet: Experiment 1 
	2021-01-11 RAD51 4nM
	No.	Label	Type	Volume (Int)	Substraction Background
	1	U1	No protein	555487	505022	1	0	0
	2	U2	RAD51 10nM	311873	261409	0.517619	0.482381	48.2381
BRC2	3	U3	0.25	271466	221002	0.437608	0.562392	56.2392
	4	U4	0.5	226760	176296	0.349085	0.650915	65.0915
	5	U5	1	177524	127060	0.251593	0.748407	74.8407
	6	U6	2	98300.6	47836.2	0.094721	0.905279	90.5279
S1221P	7	U7	0.25	452035	401570	0.795153	0.204847	20.4847
	8	U8	0.5	436632	386168	0.764654	0.235346	23.5346
	9	U9	1	358532	308068	0.610008	0.389992	38.9992
	10	U10	2	385420	334956	0.663249	0.336751	33.6751
	11	U11	No protein	588449	537985	1	0	0
	12	U12	RAD51 10nM	325301	274836	0.510863	0.489137	48.9137
BRC7	13	U13	0.25	232653	182189	0.338651	0.661349	66.1349
	14	U14	0.5	203151	152686	0.283811	0.716189	71.6189
	15	U15	1	166161	115697	0.215057	0.784943	78.4943
	16	U16	2	99625.9	49161.6	0.091381	0.908619	90.8619
T1980I	17	U17	0.25	391735	341271	0.63435	0.36565	36.565
	18	U18	0.5	423103	372639	0.692657	0.307343	30.7343
	19	U19	1	403767	353303	0.656715	0.343285	34.3285
	20	U20	2	448636	398172	0.740118	0.259882	25.9882
	21	U21	Background	50464.3

## Sheet: Experiment 2
	2020-12-16 EMSA BRC and peptides
	No.	Label	Type	Volume (Int)
	1	U1	No protein	826421	795659	1	0	0
	2	U2	RAD51 20nM	630848	600086	0.7542	0.2458	24.58
BRC2	3	U3	0.25	586932	556169	0.699005	0.300995	30.0995
	4	U4	0.5	426797	396035	0.497745	0.502255	50.2255
	5	U5	1	340854	310091	0.389729	0.610271	61.0271
	6	U6	2	128525	97762.8	0.12287	0.87713	87.713
S1221P	7	U7	0.25	592700	561938	0.706255	0.293745	29.3745
	8	U8	0.5	517635	486872	0.61191	0.38809	38.809
	9	U9	1	534984	504222	0.633716	0.366284	36.6284
	10	U10	2	458291	427528	0.537326	0.462674	46.2674
	11	U11	No protein	673112	642350	1	0	0
	12	U12	RAD51 20nM	607391	576629	0.897687	0.102313	10.2313
BRC7	13	U13	0.25	314343	283580	0.441473	0.558527	55.8527
	14	U14	0.5	306298	275536	0.42895	0.57105	57.105
	15	U15	1	314672	283909	0.441985	0.558015	55.8015
	16	U16	2	255182	224420	0.349373	0.650627	65.0627
T1980I	17	U17	0.25	580638	549876	0.856038	0.143962	14.3962
	18	U18	0.5	553109	522347	0.813181	0.186819	18.6819
	19	U19	1	536139	505376	0.786762	0.213238	21.3238
	20	U20	2	594589	563826	0.877756	0.122244	12.2244
	21	U21	Background	30762.4
