# Supplementary material for: BRCA2 BRC missense variants disrupt RAD51-dependent DNA repair
Source: eLife. 2022 Sep 13;11:e79183. doi: 10.7554/eLife.79183 (PMC9545528; doi:10.7554/eLife.79183)
Supplement: Figure 5—source data 1. [file elife-79183-fig5-data1.zip › Figure 5-source data 1/Figure 5E-souce data/Figure 5E-source data2-Quantification PD 2021-05-20.xlsx]

## Sheet: Quantification
Jimenez Sainz, Judit 2021-05-20 16hr 27min_Exposure_37.8sec
No.	Label	Type	Volume (Int)	nM RAD51	Ratio
1	U1	RAD51 alone	104328	0	0.0192422
2	U2		269204	50	0.0496519
3	U3		651336	100	0.120132
4	U4	RAD51+ BRC2	125408	0	0.0231302
5	U5		717516	50	0.132338
6	U6		2782620	100	0.513225
7	U7	RAD51+ BRC2 S1221P	116440	0	0.0214761
8	U8		234980	50	0.0433396
9	U9		697512	100	0.128649
10	U10	RAD51+ BRC7	90368	0	0.0166674
11	U11		646336	50	0.11921
12	U12		5421832	100	1		Higher value used for normalization
13	U13	RAD51+ BRC7 T1980I	90676	0	0.0167242
14	U14		1100856	50	0.203041
15	U15		2753804	100	0.50791
