# Supplementary material for: BRCA2 BRC missense variants disrupt RAD51-dependent DNA repair
Source: eLife. 2022 Sep 13;11:e79183. doi: 10.7554/eLife.79183 (PMC9545528; doi:10.7554/eLife.79183)
Supplement: Figure 5—source data 1. [file elife-79183-fig5-data1.zip › Figure 5-source data 1/Figure 5F-source data/Figure 5F-source data2-Histograms.xlsx]

## Sheet: DNA only
Bin Center	Bin End	Count	Cumulative Count	Relative Frequency	Normalized1
Frequency Counts	Frequency Counts	Frequency Counts of A"DNA"	Frequency Counts of A"DNA"	Frequency Counts of A"DNA"	Normalize to [0, 1] of "Relative Frequency"
0.01	0.02	8	8	2.44011e-05	0.000185667
0.03	0.04	7	15	2.1351e-05	0.000159143
0.05	0.06	6	21	1.83008e-05	0.000132619
0.07	0.08	5	26	1.52507e-05	0.000106095
0.09	0.1	4	30	1.22006e-05	7.95714e-05
0.11	0.12	9	39	2.74512e-05	0.00021219
0.13	0.14	7	46	2.1351e-05	0.000159143
0.15	0.16	5	51	1.52507e-05	0.000106095
0.17	0.18	6	57	1.83008e-05	0.000132619
0.19	0.2	1	58	3.05014e-06	0
0.21	0.22	5	63	1.52507e-05	0.000106095
0.23	0.24	5	68	1.52507e-05	0.000106095
0.25	0.26	4	72	1.22006e-05	7.95714e-05
0.27	0.28	4	76	1.22006e-05	7.95714e-05
0.29	0.3	10	86	3.05014e-05	0.000238714
0.31	0.32	8	94	2.44011e-05	0.000185667
0.33	0.34	19	113	5.79526e-05	0.000477428
0.35	0.36	28	141	8.54039e-05	0.000716142
0.37	0.38	49	190	0.000149457	0.00127314
0.39	0.4	61	251	0.000186058	0.00159143
0.41	0.42	136	387	0.000414819	0.00358071
0.43	0.44	184	571	0.000561225	0.00485385
0.45	0.46	332	903	0.00101265	0.00877938
0.47	0.48	508	1411	0.00154947	0.0134476
0.49	0.5	791	2202	0.00241266	0.0209538
0.51	0.52	1372	3574	0.00418479	0.0363641
0.53	0.54	2158	5732	0.0065822	0.0572118
0.55	0.56	3597	9329	0.0109713	0.0953796
0.57	0.58	5620	14949	0.0171418	0.149037
0.59	0.6	8908	23857	0.0271706	0.236247
0.61	0.62	13326	37183	0.0406461	0.35343
0.63	0.64	18571	55754	0.0566441	0.492547
0.65	0.66	25396	81150	0.0774613	0.673572
0.67	0.68	31464	112614	0.0959695	0.834518
0.69	0.7	35469	148083	0.108185	0.940746
0.71	0.72	37703	185786	0.114999	1
0.73	0.74	35977	221763	0.109735	0.95422
0.75	0.76	31303	253066	0.0954785	0.830248
0.77	0.78	24714	277780	0.0753811	0.655482
0.79	0.8	18025	295805	0.0549787	0.478065
0.81	0.82	12184	307989	0.0371629	0.323139
0.83	0.84	7956	315945	0.0242669	0.210997
0.85	0.86	4925	320870	0.0150219	0.130603
0.87	0.88	2944	323814	0.00897961	0.0780595
0.89	0.9	1744	325558	0.00531944	0.046231
0.91	0.92	991	326549	0.00302269	0.0262586
0.93	0.94	545	327094	0.00166233	0.0144289
0.95	0.96	378	327472	0.00115295	0.00999947
0.97	0.98	243	327715	0.000741184	0.00641876
0.99	1	139	327854	0.000423969	0.00366028

## Sheet: 20 nM RAD51
Bin Center	Bin End	Count	Cumulative Count	Relative Frequency	Normalized1
Frequency Counts	Frequency Counts	Frequency Counts of B"RAD51"	Frequency Counts of B"RAD51"	Frequency Counts of B"RAD51"	Normalize to [0, 1] of "Relative Frequency"
0.01	0.02	1	1	9.39523e-06	9.22169e-05
0.03	0.04	0	1	0	0
0.05	0.06	0	1	0	0
0.07	0.08	0	1	0	0
0.09	0.1	0	1	0	0
0.11	0.12	1	2	9.39523e-06	9.22169e-05
0.13	0.14	2	4	1.87905e-05	0.000184434
0.15	0.16	2	6	1.87905e-05	0.000184434
0.17	0.18	2	8	1.87905e-05	0.000184434
0.19	0.2	4	12	3.75809e-05	0.000368868
0.21	0.22	4	16	3.75809e-05	0.000368868
0.23	0.24	5	21	4.69761e-05	0.000461084
0.25	0.26	6	27	5.63714e-05	0.000553301
0.27	0.28	3	30	2.81857e-05	0.000276651
0.29	0.3	8	38	7.51618e-05	0.000737735
0.31	0.32	10	48	9.39523e-05	0.000922169
0.33	0.34	27	75	0.000253671	0.00248986
0.35	0.36	24	99	0.000225485	0.00221321
0.37	0.38	46	145	0.000432181	0.00424198
0.39	0.4	73	218	0.000685852	0.00673183
0.41	0.42	83	301	0.000779804	0.007654
0.43	0.44	130	431	0.00122138	0.0119882
0.45	0.46	191	622	0.00179449	0.0176134
0.47	0.48	274	896	0.00257429	0.0252674
0.49	0.5	417	1313	0.00391781	0.0384544
0.51	0.52	616	1929	0.00578746	0.0568056
0.53	0.54	921	2850	0.00865301	0.0849318
0.55	0.56	1364	4214	0.0128151	0.125784
0.57	0.58	1972	6186	0.0185274	0.181852
0.59	0.6	2891	9077	0.0271616	0.266599
0.61	0.62	4051	13128	0.0380601	0.373571
0.63	0.64	5466	18594	0.0513543	0.504058
0.65	0.66	7080	25674	0.0665182	0.652896
0.67	0.68	8717	34391	0.0818982	0.803855
0.69	0.7	10054	44445	0.0944596	0.927149
0.71	0.72	10844	55289	0.101882	1
0.73	0.74	10732	66021	0.10083	0.989672
0.75	0.76	9816	75837	0.0922236	0.905201
0.77	0.78	8563	84400	0.0804513	0.789653
0.79	0.8	6718	91118	0.0631171	0.619513
0.81	0.82	4906	96024	0.046093	0.452416
0.83	0.84	3650	99674	0.0342926	0.336592
0.85	0.86	2434	102108	0.022868	0.224456
0.87	0.88	1625	103733	0.0152672	0.149852
0.89	0.9	1038	104771	0.00975225	0.0957211
0.91	0.92	670	105441	0.0062948	0.0617853
0.93	0.94	439	105880	0.00412451	0.0404832
0.95	0.96	268	106148	0.00251792	0.0247141
0.97	0.98	188	106336	0.0017663	0.0173368
0.99	1	101	106437	0.000948918	0.00931391

## Sheet: 20 nM BRC2WT + 20 nM RAD51
Bin Center	Bin End	Count	Cumulative Count	Relative Frequency	Normalized1
Frequency Counts	Frequency Counts	Frequency Counts of D"BRC2_RAD51"	Frequency Counts of D"BRC2_RAD51"	Frequency Counts of D"BRC2_RAD51"	Normalize to [0, 1] of "Relative Frequency"
0.01	0.02	0	0	0	0
0.03	0.04	0	0	0	0
0.05	0.06	0	0	0	0
0.07	0.08	0	0	0	0
0.09	0.1	1	1	8.02124e-06	6.74127e-05
0.11	0.12	1	2	8.02124e-06	6.74127e-05
0.13	0.14	1	3	8.02124e-06	6.74127e-05
0.15	0.16	1	4	8.02124e-06	6.74127e-05
0.17	0.18	1	5	8.02124e-06	6.74127e-05
0.19	0.2	0	5	0	0
0.21	0.22	1	6	8.02124e-06	6.74127e-05
0.23	0.24	0	6	0	0
0.25	0.26	3	9	2.40637e-05	0.000202238
0.27	0.28	1	10	8.02124e-06	6.74127e-05
0.29	0.3	1	11	8.02124e-06	6.74127e-05
0.31	0.32	5	16	4.01062e-05	0.000337064
0.33	0.34	2	18	1.60425e-05	0.000134825
0.35	0.36	6	24	4.81274e-05	0.000404476
0.37	0.38	12	36	9.62549e-05	0.000808952
0.39	0.4	24	60	0.00019251	0.0016179
0.41	0.42	26	86	0.000208552	0.00175273
0.43	0.44	39	125	0.000312828	0.0026291
0.45	0.46	88	213	0.000705869	0.00593232
0.47	0.48	158	371	0.00126736	0.0106512
0.49	0.5	261	632	0.00209354	0.0175947
0.51	0.52	421	1053	0.00337694	0.0283807
0.53	0.54	810	1863	0.0064972	0.0546043
0.55	0.56	1300	3163	0.0104276	0.0876365
0.57	0.58	2142	5305	0.0171815	0.144398
0.59	0.6	3430	8735	0.0275129	0.231226
0.61	0.62	5227	13962	0.041927	0.352366
0.63	0.64	7631	21593	0.0612101	0.514426
0.65	0.66	10417	32010	0.0835573	0.702238
0.67	0.68	12949	44959	0.103867	0.872927
0.69	0.7	14609	59568	0.117182	0.984832
0.71	0.72	14834	74402	0.118987	1
0.73	0.74	13820	88222	0.110854	0.931644
0.75	0.76	11498	99720	0.0922282	0.775111
0.77	0.78	8654	108374	0.0694158	0.58339
0.79	0.8	5976	114350	0.0479349	0.402858
0.81	0.82	4057	118407	0.0325422	0.273493
0.83	0.84	2553	120960	0.0204782	0.172105
0.85	0.86	1541	122501	0.0123607	0.103883
0.87	0.88	904	123405	0.0072512	0.0609411
0.89	0.9	553	123958	0.00443575	0.0372792
0.91	0.92	317	124275	0.00254273	0.0213698
0.93	0.94	175	124450	0.00140372	0.0117972
0.95	0.96	110	124560	0.000882336	0.0074154
0.97	0.98	65	124625	0.000521381	0.00438183
0.99	1	44	124669	0.000352935	0.00296616

## Sheet: 20 nM BRC2S1221P + 20 nM RAD51
Bin Center	Bin End	Count	Cumulative Count	Relative Frequency	Normalized1
Frequency Counts	Frequency Counts	Frequency Counts of E"BRC2m_RAD51"	Frequency Counts of E"BRC2m_RAD51"	Frequency Counts of E"BRC2m_RAD51"	Normalize to [0, 1] of "Relative Frequency"
0.01	0.02	0	0	0	0
0.03	0.04	0	0	0	0
0.05	0.06	1	1	8.39722e-06	7.93525e-05
0.07	0.08	0	1	0	0
0.09	0.1	0	1	0	0
0.11	0.12	1	2	8.39722e-06	7.93525e-05
0.13	0.14	0	2	0	0
0.15	0.16	1	3	8.39722e-06	7.93525e-05
0.17	0.18	0	3	0	0
0.19	0.2	0	3	0	0
0.21	0.22	1	4	8.39722e-06	7.93525e-05
0.23	0.24	1	5	8.39722e-06	7.93525e-05
0.25	0.26	0	5	0	0
0.27	0.28	4	9	3.35889e-05	0.00031741
0.29	0.3	1	10	8.39722e-06	7.93525e-05
0.31	0.32	4	14	3.35889e-05	0.00031741
0.33	0.34	15	29	0.000125958	0.00119029
0.35	0.36	14	43	0.000117561	0.00111093
0.37	0.38	25	68	0.000209931	0.00198381
0.39	0.4	36	104	0.0003023	0.00285669
0.41	0.42	72	176	0.0006046	0.00571338
0.43	0.44	110	286	0.000923694	0.00872877
0.45	0.46	175	461	0.00146951	0.0138867
0.47	0.48	273	734	0.00229244	0.0216632
0.49	0.5	475	1209	0.00398868	0.0376924
0.51	0.52	767	1976	0.00644067	0.0608634
0.53	0.54	1178	3154	0.00989193	0.0934772
0.55	0.56	1947	5101	0.0163494	0.154499
0.57	0.58	2949	8050	0.0247634	0.23401
0.59	0.6	4150	12200	0.0348485	0.329313
0.61	0.62	6064	18264	0.0509208	0.481193
0.63	0.64	7883	26147	0.0661953	0.625536
0.65	0.66	9887	36034	0.0830233	0.784558
0.67	0.68	11429	47463	0.0959719	0.90692
0.69	0.7	12584	60047	0.105671	0.998572
0.71	0.72	12602	72649	0.105822	1
0.73	0.74	11554	84203	0.0970215	0.916839
0.75	0.76	9899	94102	0.0831241	0.78551
0.77	0.78	7843	101945	0.0658594	0.622362
0.79	0.8	5671	107616	0.0476206	0.450008
0.81	0.82	4134	111750	0.0347141	0.328043
0.83	0.84	2696	114446	0.0226389	0.213934
0.85	0.86	1715	116161	0.0144012	0.13609
0.87	0.88	1044	117205	0.0087667	0.082844
0.89	0.9	771	117976	0.00647426	0.0611808
0.91	0.92	469	118445	0.0039383	0.0372163
0.93	0.94	267	118712	0.00224206	0.0211871
0.95	0.96	185	118897	0.00155349	0.0146802
0.97	0.98	114	119011	0.000957283	0.00904618
0.99	1	76	119087	0.000638189	0.00603079

## Sheet: 20 nM BRC7WT + 20 nM RAD51
Bin Center	Bin End	Count	Cumulative Count	Relative Frequency	Normalized1
Frequency Counts	Frequency Counts	Frequency Counts of G"BRC7_RAD51"	Frequency Counts of G"BRC7_RAD51"	Frequency Counts of G"BRC7_RAD51"	Normalize to [0, 1] of "Relative Frequency"
0.01	0.02	6	6	5.07636e-05	0.000152311
0.03	0.04	10	16	8.46059e-05	0.000456934
0.05	0.06	12	28	0.000101527	0.000609245
0.07	0.08	19	47	0.000160751	0.00114233
0.09	0.1	15	62	0.000126909	0.000837712
0.11	0.12	14	76	0.000118448	0.000761557
0.13	0.14	13	89	0.000109988	0.000685401
0.15	0.16	10	99	8.46059e-05	0.000456934
0.17	0.18	9	108	7.61454e-05	0.000380778
0.19	0.2	7	115	5.92242e-05	0.000228467
0.21	0.22	10	125	8.46059e-05	0.000456934
0.23	0.24	17	142	0.00014383	0.000990024
0.25	0.26	34	176	0.00028766	0.00228467
0.27	0.28	32	208	0.000270739	0.00213236
0.29	0.3	49	257	0.000414569	0.003427
0.31	0.32	70	327	0.000592242	0.00502627
0.33	0.34	146	473	0.00123525	0.0108141
0.35	0.36	215	688	0.00181903	0.0160688
0.37	0.38	349	1037	0.00295275	0.0262737
0.39	0.4	569	1606	0.00481408	0.0430279
0.41	0.42	879	2485	0.00743686	0.0666362
0.43	0.44	1298	3783	0.0109819	0.0985454
0.45	0.46	1971	5754	0.0166758	0.149798
0.47	0.48	2930	8684	0.0247895	0.222831
0.49	0.5	4465	13149	0.0377766	0.33973
0.51	0.52	6372	19521	0.0539109	0.484959
0.53	0.54	8532	28053	0.0721858	0.649455
0.55	0.56	10577	38630	0.0894877	0.805194
0.57	0.58	12654	51284	0.10706	0.963369
0.59	0.6	13135	64419	0.11113	1
0.61	0.62	13049	77468	0.110402	0.993451
0.63	0.64	11295	88763	0.0955624	0.859874
0.65	0.66	9515	98278	0.0805026	0.724317
0.67	0.68	7052	105330	0.0596641	0.536745
0.69	0.7	4856	110186	0.0410846	0.369507
0.71	0.72	3093	113279	0.0261686	0.235245
0.73	0.74	1974	115253	0.0167012	0.150027
0.75	0.76	1141	116394	0.00965354	0.086589
0.77	0.78	705	117099	0.00596472	0.0533851
0.79	0.8	404	117503	0.00341808	0.0304623
0.81	0.82	258	117761	0.00218283	0.0193435
0.83	0.84	161	117922	0.00136216	0.0119564
0.85	0.86	102	118024	0.000862981	0.00746325
0.87	0.88	65	118089	0.000549939	0.0046455
0.89	0.9	37	118126	0.000313042	0.00251314
0.91	0.92	24	118150	0.000203054	0.00152311
0.93	0.94	16	118166	0.00013537	0.000913868
0.95	0.96	15	118181	0.000126909	0.000837712
0.97	0.98	10	118191	8.46059e-05	0.000456934
0.99	1	4	118195	3.38424e-05	0

## Sheet: 20 nM BRC7T1980I + 20 nM RAD51
Bin Center	Bin End	Count	Cumulative Count	Relative Frequency	Normalized1
Frequency Counts	Frequency Counts	Frequency Counts of H"BRC7m_RAD51"	Frequency Counts of H"BRC7m_RAD51"	Frequency Counts of H"BRC7m_RAD51"	Normalize to [0, 1] of "Relative Frequency"
0.01	0.02	8	8	3.66505e-05	0.000231607
0.03	0.04	11	19	5.03945e-05	0.00034741
0.05	0.06	17	36	7.78823e-05	0.000579016
0.07	0.08	16	52	7.3301e-05	0.000540415
0.09	0.1	11	63	5.03945e-05	0.00034741
0.11	0.12	19	82	8.7045e-05	0.000656219
0.13	0.14	18	100	8.24636e-05	0.000617618
0.15	0.16	14	114	6.41384e-05	0.000463213
0.17	0.18	10	124	4.58131e-05	0.000308809
0.19	0.2	4	128	1.83253e-05	7.72022e-05
0.21	0.22	5	133	2.29066e-05	0.000115803
0.23	0.24	3	136	1.37439e-05	3.86011e-05
0.25	0.26	2	138	9.16263e-06	0
0.27	0.28	5	143	2.29066e-05	0.000115803
0.29	0.3	3	146	1.37439e-05	3.86011e-05
0.31	0.32	7	153	3.20692e-05	0.000193005
0.33	0.34	4	157	1.83253e-05	7.72022e-05
0.35	0.36	7	164	3.20692e-05	0.000193005
0.37	0.38	16	180	7.3301e-05	0.000540415
0.39	0.4	18	198	8.24636e-05	0.000617618
0.41	0.42	32	230	0.000146602	0.00115803
0.43	0.44	73	303	0.000334436	0.00274068
0.45	0.46	109	412	0.000499363	0.00413032
0.47	0.48	181	593	0.000829218	0.0069096
0.49	0.5	276	869	0.00126444	0.0105767
0.51	0.52	553	1422	0.00253347	0.0212692
0.53	0.54	866	2288	0.00396742	0.0333513
0.55	0.56	1543	3831	0.00706897	0.0594843
0.57	0.58	2505	6336	0.0114762	0.0966185
0.59	0.6	4445	10781	0.0203639	0.171505
0.61	0.62	7022	17803	0.03217	0.27098
0.63	0.64	10826	28629	0.0495973	0.417818
0.65	0.66	15474	44103	0.0708912	0.597236
0.67	0.68	20193	64296	0.0925105	0.779395
0.69	0.7	24201	88497	0.110872	0.934108
0.71	0.72	25908	114405	0.118693	1
0.73	0.74	25248	139653	0.115669	0.974523
0.75	0.76	21877	161530	0.100225	0.844399
0.77	0.78	17273	178803	0.079133	0.66668
0.79	0.8	12464	191267	0.0571015	0.481047
0.81	0.82	8641	199908	0.0395871	0.333475
0.83	0.84	5808	205716	0.0266083	0.224118
0.85	0.86	4041	209757	0.0185131	0.15591
0.87	0.88	2870	212627	0.0131484	0.110708
0.89	0.9	2010	214637	0.00920844	0.077511
0.91	0.92	1507	216144	0.00690404	0.0580946
0.93	0.94	929	217073	0.00425604	0.0357832
0.95	0.96	597	217670	0.00273504	0.0229677
0.97	0.98	386	218056	0.00176839	0.0148228
0.99	1	222	218278	0.00101705	0.00849224
