# Supplementary material for: BRCA2 BRC missense variants disrupt RAD51-dependent DNA repair
Source: eLife. 2022 Sep 13;11:e79183. doi: 10.7554/eLife.79183 (PMC9545528; doi:10.7554/eLife.79183)
Supplement: Figure 5—figure supplement 1—source data 1. [file elife-79183-fig5-figsupp1-data1.zip]

Archive with 8 entries (6 files):
- Figure 5-figure supplement 1-source data1/Figure 5-figure supplement 1A-source data1/
- Figure 5-figure supplement 1-source data1/Figure 5-figure supplement 1A-source data1/Figure 5-figure supplement 1A-source data1-raw protein purifications.tif
- Figure 5-figure supplement 1-source data1/Figure 5-figure supplement 1A-source data1/Figure 5-figure supplement 1A-source data2-highlightedbandsandlabeled.pdf
- Figure 5-figure supplement 1-source data1/Figure 5-figure supplement 1A-source data1/Figure 5-figure supplement 1A-source data3-highlightedbandsandlabeled.pptx
- Figure 5-figure supplement 1-source data1/Figure 5-figure supplement 1B-source data1/
- Figure 5-figure supplement 1-source data1/Figure 5-figure supplement 1B-source data1/Figure 5-figure supplement 1B-source data1-raw EMSA different RAD51concentrations.tif
- Figure 5-figure supplement 1-source data1/Figure 5-figure supplement 1B-source data1/Figure 5-figure supplement 1B-source data2-highlightedbandsandlabeled.pdf
- Figure 5-figure supplement 1-source data1/Figure 5-figure supplement 1B-source data1/Figure 5-figure supplement 1B-source data3-highlightedbandsandlabeled.pptx
