# Supplementary material for: BRCA2 BRC missense variants disrupt RAD51-dependent DNA repair
Source: eLife. 2022 Sep 13;11:e79183. doi: 10.7554/eLife.79183 (PMC9545528; doi:10.7554/eLife.79183)
Supplement: Figure 5—figure supplement 2—source data 1. [file elife-79183-fig5-figsupp2-data1.zip]

Archive with 12 entries (10 files):
- Figure 5-figure supplement 2-source data1/Figure 5-figure supplement 2A-source data1/
- Figure 5-figure supplement 2-source data1/Figure 5-figure supplement 2A-source data1/Figure 5-figure supplement 2A-source data1-raw.tif
- Figure 5-figure supplement 2-source data1/Figure 5-figure supplement 2A-source data1/Figure 5-figure supplement 2A-source data2-raw data.xlsx
- Figure 5-figure supplement 2-source data1/Figure 5-figure supplement 2C-source data1/
- Figure 5-figure supplement 2-source data1/Figure 5-figure supplement 2C-source data1/Figure 5-figure supplement 2C-source data1-DNA only.tif
- Figure 5-figure supplement 2-source data1/Figure 5-figure supplement 2C-source data1/Figure 5-figure supplement 2C-source data2-BRC Storage buffer.tif
- Figure 5-figure supplement 2-source data1/Figure 5-figure supplement 2C-source data1/Figure 5-figure supplement 2C-source data3-20 nM BRC2WT.tif
- Figure 5-figure supplement 2-source data1/Figure 5-figure supplement 2C-source data1/Figure 5-figure supplement 2C-source data4-20 nM BRC2S1221P.tif
- Figure 5-figure supplement 2-source data1/Figure 5-figure supplement 2C-source data1/Figure 5-figure supplement 2C-source data5-20 nM BRC7WT.tif
- Figure 5-figure supplement 2-source data1/Figure 5-figure supplement 2C-source data1/Figure 5-figure supplement 2C-source data6-20 nM BRC7T1980I.tif
- Figure 5-figure supplement 2-source data1/Figure 5-figure supplement 2C-source data1/Figure 5-figure supplement 2C-source data7-400 nM RAD51.tif
- Figure 5-figure supplement 2-source data1/Figure 5-figure supplement 2C-source data1/Figure 5-figure supplement 2C-source data8-raw data.xlsx
