# Supplementary material for: BRCA2 BRC missense variants disrupt RAD51-dependent DNA repair
Source: eLife. 2022 Sep 13;11:e79183. doi: 10.7554/eLife.79183 (PMC9545528; doi:10.7554/eLife.79183)
Supplement: Figure 5—figure supplement 3—source data 1. [file elife-79183-fig5-figsupp3-data1.zip]

Archive with 7 entries (7 files):
- Figure 5-figure supplement 3-source data1/Figure 5-figure supplement 3-source data1-DNA only.tif
- Figure 5-figure supplement 3-source data1/Figure 5-figure supplement 3-source data2-20 nM RAD51.tif
- Figure 5-figure supplement 3-source data1/Figure 5-figure supplement 3-source data3-20 nM BRC2WT with 20 nM RAD51.tif
- Figure 5-figure supplement 3-source data1/Figure 5-figure supplement 3-source data4- 20 nM BRC2S1221P with 20 nM RAD51.tif
- Figure 5-figure supplement 3-source data1/Figure 5-figure supplement 3-source data5-20 nM BRC7WT with 20 nM RAD51.tif
- Figure 5-figure supplement 3-source data1/Figure 5-figure supplement 3-source data6-20 nM BRC7T1980I with 20 nM RAD51.tif
- Figure 5-figure supplement 3-source data1/Figure 5-figure supplement 3-source data7-raw data.xlsx
