# Supplementary material for: BRCA2 BRC missense variants disrupt RAD51-dependent DNA repair
Source: eLife. 2022 Sep 13;11:e79183. doi: 10.7554/eLife.79183 (PMC9545528; doi:10.7554/eLife.79183)
Supplement: Figure 5—figure supplement 3—source data 1. [file elife-79183-fig5-figsupp3-data1.zip › Figure 5-figure supplement 3-source data1/Figure 5-figure supplement 3-source data7-raw data.xlsx]

## Sheet: DNA only
0	141.167	237.111	0.62682
0.03	108.833	249.778	0.69651
0.06	95.7222	245.056	0.71911
0.09	107.611	211.111	0.66237
0.12	145.167	284.944	0.66249
0.15	111	246.5	0.68951
0.18	97.5	210.944	0.6839
0.21	155.778	208.333	0.57217
0.24	89.4444	216.278	0.70743
0.27	134.222	280.056	0.67601
0.3	132.5	257.333	0.66011
0.33	135.611	292.944	0.68356
0.36	143.222	259.333	0.64422
0.39	91.5556	214.556	0.70091
0.42	112.333	238.833	0.68011
0.45	128.444	216.222	0.62734
0.48	102.778	259.944	0.71665
0.51	126.667	222.5	0.63723
0.54	93.3333	229.5	0.71089
0.57	139.944	214.333	0.60499
0.6	146.389	258.167	0.63815
0.63	135.944	233.667	0.6322
0.66	126.167	200.944	0.6143
0.69	103.944	174.111	0.62617
0.72	124.889	255.222	0.67144
0.75	89.1667	251.667	0.73839
0.78	128.389	280.222	0.68579
0.81	159.278	210.944	0.56978
0.84	76.0556	210.056	0.73417
0.87	121	268.222	0.68912
0.9	98.6111	256.111	0.722
0.93	157.111	233.667	0.59795
0.96	119.5	239.556	0.66718
0.99	67.2222	230.944	0.77455
1.02	102.556	178.667	0.63532
1.05	112.833	299.444	0.72632
1.08	90.9444	301.278	0.76813
1.11	122.833	191.556	0.60929
1.14	102.667	255.389	0.71327
1.17	128.111	246.444	0.65797
1.2	93.3889	264.444	0.73902
1.23	118.722	229.167	0.65874
1.26	103.056	262.111	0.71778
1.29	110.944	237.5	0.6816
1.32	128.5	228.444	0.64
1.35	83.5	278	0.76902
1.38	103.389	219.111	0.67941
1.41	127.889	256.833	0.66758
1.44	125.722	222.5	0.63896
1.47	108.222	274.389	0.71715
1.5	85.5	235.667	0.73378
1.53	122.389	201.556	0.62219
1.56	107.722	258.778	0.70608
1.59	107.833	323.722	0.75013
1.62	110.444	210.944	0.65635
1.65	132.889	164.611	0.55331
1.68	121.167	228.611	0.65359
1.71	61.7778	202.333	0.76609
1.74	129.667	227.944	0.63741
1.77	70.3889	234.111	0.76884
1.8	83.6111	266.222	0.761
1.83	88.2222	220	0.71377
1.86	96.6111	194.444	0.66807
1.89	118.333	279.944	0.70289
1.92	155.056	167.278	0.51896
1.95	137.278	279.056	0.67027
1.98	101.778	219.833	0.68354
2.01	81.6111	212	0.72204
2.04	120.333	266.5	0.68893
2.07	110.611	223.778	0.66921
2.1	94.2778	201.5	0.68125
2.13	107.611	305.556	0.73955
2.16	116.667	202.833	0.63485
2.19	81.4444	288	0.77955
2.22	94.9444	236.722	0.71374
2.25	105.167	306.444	0.7445
2.28	76.8889	185.889	0.7074
2.31	140.333	287.222	0.67178
2.34	168.5	238.722	0.58622
2.37	129.056	227.222	0.63777
2.4	110.889	255	0.69693
2.43	112.167	232.111	0.6742
2.46	98.7778	237.222	0.70602
2.49	89.1667	267.278	0.74984
2.52	75.4444	224.389	0.74838
2.55	101.444	219.944	0.68436
2.58	123.5	235.5	0.65599
2.61	122.389	242.667	0.66474
2.64	97.7222	235.556	0.70678
2.67	109.778	275.556	0.71511
2.7	129.778	202.222	0.6091
2.73	103.611	187.389	0.64395
2.76	121.222	213.5	0.63784
2.79	134.222	238.389	0.63978
2.82	117.556	217.333	0.64897
2.85	73.8333	210.667	0.74048
2.88	97.8333	207.556	0.67964
2.91	101.611	279.944	0.73369
2.94	116.944	217.611	0.65045
2.97	96.8333	235.722	0.70882
3	91.0556	228.167	0.71476
3.03	121.5	201.778	0.62416
3.06	129.722	279.222	0.68279
3.09	125.111	278.667	0.69015
3.12	104	238.667	0.6965
3.15	101.444	249.222	0.71071
3.18	85	212.556	0.71434
3.21	108.222	193.222	0.64099
3.24	100.333	251.5	0.71483
3.27	123.111	226.333	0.64769
3.3	120.278	250.056	0.67522
3.33	94.0556	250.667	0.72716
3.36	103.611	262.389	0.71691
3.39	84.8333	252.222	0.74831
3.42	101.778	250.389	0.711
3.45	144.556	257.778	0.64071
3.48	105.278	230.167	0.68615
3.51	109.111	179.667	0.62216
3.54	82.6667	230.444	0.73598
3.57	80.8889	250.944	0.75624
3.6	120.389	239.5	0.66548
3.63	143.111	258.889	0.644
3.66	90.8889	224.778	0.71207
3.69	112.389	280.444	0.7139
3.72	117.222	251	0.68165
3.75	169.611	278.389	0.6214
3.78	118.722	226.167	0.65577
3.81	98.2222	263.111	0.72817
3.84	103.389	211.611	0.67178
3.87	82.2222	259.778	0.75958
3.9	114.056	210.278	0.64834
3.93	156.056	247.389	0.61319
3.96	92.8889	198.056	0.68073
3.99	145.111	211	0.59251
4.02	134.222	210.556	0.6107
4.05	155.556	217	0.58246
4.08	160.278	220.889	0.57951
4.11	146.222	244.389	0.62566
4.14	135.778	261.333	0.65809
4.17	78.9444	223.333	0.73883
4.2	92.5556	239.944	0.72164
4.23	80.7222	182.778	0.69365
4.26	109.444	242.111	0.68869
4.29	123.611	228.5	0.64894
4.32	76.3889	212.611	0.73568
4.35	144.722	256.944	0.6397
4.38	133.167	215	0.61752
4.41	153.889	226.611	0.59556
4.44	108.167	259.222	0.70558
4.47	95.6667	240.944	0.71579
4.5	115.778	197.556	0.6305
4.53	104.056	147.278	0.58599
4.56	150.389	225.389	0.59979
4.59	76.6111	237.778	0.75632
4.62	90.6111	249.889	0.73389
4.65	66.8889	239.444	0.78165
4.68	144.222	266.722	0.64905
4.71	118.611	214.278	0.64369
4.74	122.278	188.889	0.60703
4.77	109.167	315.778	0.7431
4.8	141.111	262.111	0.65004
4.83	98.6111	239.444	0.7083
4.86	78.9444	214.778	0.73123
4.89	115.333	220.389	0.65646
4.92	114.444	260.778	0.695
4.95	68.1111	258.833	0.79167
4.98	126.944	269.611	0.67988
5.01	93.7222	240.389	0.71949
5.04	114.278	218.333	0.65642
5.07	141.222	283.722	0.66767
5.1	113.111	277.333	0.7103
5.13	85.6111	169.444	0.66434
5.16	140.222	235.444	0.62674
5.19	137.833	252.667	0.64703
5.22	136.889	240.889	0.63765
5.25	81.8889	201.444	0.71098
5.28	76.2222	235.944	0.75583
5.31	70.3333	179.333	0.71829
5.34	93.2222	219.944	0.70232
5.37	105.556	233.278	0.68847
5.4	109.333	254.667	0.69963
5.43	131.667	260	0.66383
5.46	128.167	191.778	0.59941
5.49	116.722	265.167	0.69436
5.52	112.389	191.222	0.62983
5.55	133.444	204.778	0.60545
5.58	144.556	247.389	0.63118
5.61	94.4444	181.222	0.6574
5.64	97.2778	206.056	0.6793
5.67	132.667	196.278	0.59669
5.7	113.389	306.778	0.73013
5.73	110.833	199.167	0.64247
5.76	118.5	184.611	0.60905
5.79	150	199.833	0.57122
5.82	107.111	230.389	0.68263
5.85	156.444	244.944	0.61024
5.88	127.333	231.778	0.64542
5.91	157.611	219.389	0.58193
5.94	108.778	232.278	0.68106
5.97	86.3889	265.444	0.75446
6	110.889	283.222	0.71864
6.03	158.778	199.278	0.55656
6.06	87.5	272.389	0.75687
6.09	104.5	250.667	0.70577
6.12	95.2222	192.167	0.66866
6.15	97.0556	206.167	0.67992
6.18	149.278	338.111	0.69372
6.21	85.4444	265.444	0.75649
6.24	144.556	204.556	0.58593
6.27	160.611	223.944	0.58235
6.3	130.944	308.5	0.70202
6.33	67	242.722	0.78368
6.36	103.444	245.889	0.70388
6.39	112.722	240.278	0.68067
6.42	110.389	233.778	0.67926
6.45	126.667	254.778	0.66793
6.48	97.8333	178.333	0.64575
6.51	117.611	228.111	0.65981
6.54	117.5	269.556	0.69643
6.57	105.556	231	0.68637
6.6	75.0556	235.111	0.75802
6.63	110.556	251.333	0.6945
6.66	115.556	214.111	0.64948
6.69	125.389	124.667	0.49856
6.72	148.444	188.444	0.55937
6.75	89.5556	287.778	0.76266
6.78	101.278	203.111	0.66728
6.81	136.333	252.722	0.64958
6.84	100.222	251.5	0.71505
6.87	137.833	301.056	0.68595
6.9	108.056	153.833	0.5874
6.93	113.333	275.111	0.70824
6.96	141.667	261.778	0.64886
6.99	85.4444	237.722	0.7356
7.02	144.056	204.556	0.58677
7.05	137.444	219.389	0.61482
7.08	107.5	239.889	0.69055
7.11	134.389	245	0.64578
7.14	84	218.722	0.72252
7.17	146.944	180.778	0.55162
7.2	87	256.944	0.74705
7.23	85	268.5	0.75955
7.26	80.7222	217.056	0.72892
7.29	77.8333	215.111	0.73431
7.32	56.2222	256	0.81993
7.35	120.167	278.778	0.69879
7.38	124.222	171.111	0.57938
7.41	101.278	259.722	0.71945
7.44	120.5	216.278	0.6422
7.47	74.3333	205.667	0.73452
7.5	124.222	178	0.58897
7.53	123.333	272.222	0.6882
7.56	154.5	160.556	0.50961
7.59	134.611	233.5	0.63432
7.62	85.5556	223	0.72272
7.65	121.556	299	0.71096
7.68	131.5	247.056	0.65263
7.71	94.7778	248.167	0.72364
7.74	107.056	234.944	0.68697
7.77	89.1111	226.333	0.71751
7.8	76	250.722	0.76739
7.83	100.278	198.222	0.66406
7.86	113.833	237.167	0.67569
7.89	104.278	245.944	0.70225
7.92	128	262.222	0.67198
7.95	103.611	243.611	0.7016
7.98	92.7222	229.778	0.71249
8.01	91.9444	230.389	0.71475
8.04	111.167	236.722	0.68045
8.07	134.389	243.778	0.64463
8.1	102.833	227.889	0.68906
8.13	115.667	208.556	0.64325
8.16	147.278	246.056	0.62556
8.19	114.5	218.278	0.65593
8.22	129.167	252.333	0.66142
8.25	128.167	258.444	0.66849
8.28	112.167	234.111	0.67608
8.31	127.667	270.167	0.6791
8.34	118	277.278	0.70148
8.37	145.556	271.944	0.65136
8.4	121.556	250.167	0.67299
8.43	101.5	205.778	0.66968
8.46	144.111	228.889	0.61364
8.49	135.944	209.444	0.6064
8.52	153.056	153.056	0.5
8.55	118.889	274.278	0.69761
8.58	141.167	220.944	0.61016
8.61	115.333	273.389	0.7033
8.64	97.2222	267.778	0.73364
8.67	80.3889	251.333	0.75766
8.7	131.833	278	0.67832
8.73	129.611	206.056	0.61387
8.76	118	275.611	0.70021
8.79	133.222	225.944	0.62908
8.82	113.111	261.278	0.69788
8.85	97.7778	245.667	0.7153
8.88	131.444	252.611	0.65775
8.91	125.222	208.444	0.62471
8.94	109.778	239.944	0.6861
8.97	108.778	281.056	0.72096
9	111.111	194.056	0.6359
9.03	86.8333	255	0.74598
9.06	97.6111	242.556	0.71305
9.09	112	255.278	0.69505
9.12	126.167	214.111	0.62922
9.15	104.056	238.111	0.69589
9.18	94.2778	240.611	0.71848
9.21	74.3333	268.778	0.78335
9.24	128	212.111	0.62365
9.27	105.111	327.556	0.75706
9.3	142.222	209.778	0.59596
9.33	115.389	199.556	0.63362
9.36	125.889	261	0.67461
9.39	99.4444	201.5	0.66956
9.42	134.056	217.167	0.61832
9.45	146.056	237.056	0.61876
9.48	140	291.833	0.6758
9.51	105.722	189.611	0.64202
9.54	102.722	300.889	0.74549
9.57	92.6111	214.333	0.69828
9.6	105.333	206.722	0.66245
9.63	77.5	302	0.79578
9.66	143.444	241.833	0.62769
9.69	124.167	193	0.60851
9.72	95.3889	190.944	0.66686
9.75	149.833	210.944	0.58469
9.78	171.5	265.722	0.60775
9.81	141.389	225.444	0.61457
9.84	60.1667	238.333	0.79844
9.87	101.389	209.556	0.67393
9.9	71.7778	255.278	0.78053
9.93	105.611	230.444	0.68573
9.96	120.5	233.778	0.65987
9.99	132.667	201.444	0.60293
10.02	133.444	211.889	0.61358
10.05	107.5	294.833	0.73281
10.08	139.278	300.333	0.68318
10.11	153.889	156.667	0.50447
10.14	148.444	222.611	0.59994
10.17	140.389	251.056	0.64136
10.2	93.1111	246.389	0.72574
10.23	126.333	211.111	0.62562
10.26	107.667	245.889	0.69547
10.29	122.111	275.667	0.69302
10.32	141.5	242.5	0.63151
10.35	133.389	191.056	0.58887
10.38	100	237.333	0.70356
10.41	84.9444	224.611	0.72559
10.44	124.167	278.278	0.69147
10.47	118.778	270.278	0.6947
10.5	105.944	339.333	0.76207
10.53	75.8333	271.556	0.7817
10.56	93.6111	216.833	0.69846
10.59	130.111	296.444	0.69497
10.62	142.556	273.778	0.65759
10.65	127.333	209.833	0.62234
10.68	141.222	296.444	0.67733
10.71	103.167	205.278	0.66553
10.74	116.833	275.111	0.70191
10.77	122	242.167	0.66499
10.8	128.944	212.444	0.62229
10.83	118.944	222.5	0.65164
10.86	120.278	182.333	0.60253
10.89	127.889	243.056	0.65523
10.92	138.611	212.889	0.60566
10.95	91.2778	222.056	0.70869
10.98	143.667	235.944	0.62154
11.01	129.944	239.889	0.64864
11.04	64.8333	258.056	0.79921
11.07	99.8333	222.889	0.69065
11.1	132.667	193.222	0.59291
11.13	103.5	211.5	0.67143
11.16	129.889	196.056	0.6015
11.19	135.556	278.778	0.67283
11.22	167.833	203.056	0.54748
11.25	256.556	28.9444	0.10138
11.28	319.667	21.6111	0.06332
11.31	293.889	-3.77778	-0.01302
11.34	301.833	17.6667	0.05529
11.37	325.667	26.8333	0.07612
11.4	298.111	1.22222	0.00408
11.43	354.389	29.5556	0.07698
11.46	265.111	30.1667	0.10216
11.49	340.056	10.4444	0.0298
11.52	301.222	25.2778	0.07742
11.55	330.111	27.7222	0.07747
11.58	298.167	21.5	0.06726
11.61	279.889	32.2778	0.1034
11.64	311.5	-9.55556	-0.03165
11.67	352.944	43.8889	0.1106
11.7	291.056	47.6667	0.14072
11.73	318.278	19.0556	0.05649
11.76	268.944	1.11111	0.00411
11.79	352.889	48.9444	0.1218
11.82	309.167	31.1667	0.09158
11.85	292.444	57.0556	0.16325
11.88	326.389	-8.27778	-0.02602
11.91	286.111	21.4444	0.06973
11.94	386.5	27.2222	0.0658
11.97	292.889	21.4444	0.06822
12	365.667	21	0.05431
12.03	373.889	50.5556	0.11911
12.06	322	67.1111	0.17247
12.09	319.889	26.1667	0.07561
12.12	341.611	13.5	0.03802
12.15	299.056	40.6111	0.11956
12.18	333.722	29.6111	0.0815
12.21	327.278	31.7778	0.0885
12.24	335.833	49.4444	0.12833
12.27	357.056	37.2222	0.09441
12.3	288.444	-2.44444	-0.00855
12.33	301.944	28.3889	0.08594
12.36	276.778	7.11111	0.02505
12.39	316.056	9.16667	0.02819
12.42	284.944	52.3889	0.1553
12.45	280.944	45.7222	0.13997
12.48	296.167	59.4444	0.16716
12.51	260.778	70.5556	0.21294
12.54	313.389	2.33333	0.00739
12.57	314.056	56.2778	0.15197
12.6	316.5	7.88889	0.02432
12.63	297.278	25.8889	0.08011
12.66	323.722	36.6667	0.10174
12.69	274.722	56.6111	0.17086
12.72	314.167	29.4444	0.08569
12.75	276.056	31.8889	0.10355
12.78	329.889	38.6111	0.10478
12.81	337.611	52.3333	0.13421
12.84	318.278	22.7222	0.06663
12.87	329.889	33.1111	0.09122
12.9	336.389	31.3889	0.08535
12.93	300	14.5	0.0461
12.96	305.222	59.6111	0.16339
12.99	304.889	5.27778	0.01702
13.02	343	29.5556	0.07933
13.05	298.056	9.38889	0.03054
13.08	240.389	20.7222	0.07936
13.11	320.111	50.3333	0.13587
13.14	312.667	11.4444	0.03531
13.17	354.778	0.11111	0.000313087
13.2	334.111	55.2222	0.14184
13.23	321.278	55.0556	0.14629
13.26	333.5	41.4444	0.11053
13.29	268.778	36.7778	0.12036
13.32	282.056	-4.16667	-0.01499
13.35	294.278	49.3889	0.14371
13.38	268.389	42.8333	0.13763
13.41	295.222	34.5556	0.10478
13.44	262.611	30.1667	0.10304
13.47	330.167	15.8889	0.04591
13.5	386	28.5556	0.06888
13.53	336.833	16.4444	0.04655
13.56	329.611	21.2778	0.06064
13.59	302.056	15.6111	0.04914
13.62	318.778	34.8333	0.09851
13.65	278.333	74.2222	0.21053
13.68	288.222	19.6111	0.06371
13.71	303.944	34.5	0.10194
13.74	334.333	47.3889	0.12414
13.77	304.722	8.05556	0.02575
13.8	319.111	7	0.02147
13.83	343.5	30.2778	0.081
13.86	279.111	-21.0556	-0.08159
13.89	294.611	71.7778	0.19591
13.92	327.833	27.8333	0.07826
13.95	315.944	46.2778	0.12776
13.98	272.889	-0.16667	-0.000611122
14.01	281.944	21.9444	0.07221
14.04	291.111	49.8333	0.14616
14.07	331.333	1.66667	0.00501
14.1	326.889	19.3333	0.05584
14.13	344.778	57.8333	0.14365
14.16	315.667	18.7222	0.05599
14.19	298.722	15.6667	0.04983
14.22	310	25.6667	0.07646
14.25	322.833	43.5	0.11874
14.28	265.111	36.2778	0.12037
14.31	274.722	40.3333	0.12802
14.34	318.333	8.77778	0.02683
14.37	322.611	39.0556	0.10799
14.4	330.167	31.6111	0.08738
14.43	309.222	27.3333	0.08121
14.46	332.111	42.1667	0.11266
14.49	324.833	35.6667	0.09894
14.52	380.944	51.2778	0.11864
14.55	346.333	6.5	0.01842
14.58	343.333	22.6111	0.06179
14.61	309.389	28	0.08299
14.64	311.611	43.7222	0.12305
14.67	341.944	28.3333	0.07652
14.7	290.056	16.3333	0.05331
14.73	321.444	33.3889	0.0941
14.76	289	30.5556	0.09562
14.79	330	15.7222	0.04548
14.82	314.056	17.6111	0.0531
14.85	315.611	-32.5	-0.1148
14.88	298.333	14.5556	0.04652
14.91	358.611	18.2778	0.0485
14.94	294.222	-0.44444	-0.00151
14.97	337	18.7222	0.05263

## Sheet: 20 nM RAD51
0	136.222	340.056	0.713986
0.03	206.833	361.833	0.636284
0.06	172.556	343.389	0.665554
0.09	181.389	306.333	0.62809
0.12	180.222	336.222	0.651033
0.15	108.444	320.278	0.747052
0.18	156.833	284.167	0.644369
0.21	178.167	321.444	0.643389
0.24	138.056	382.389	0.734735
0.27	174.333	365	0.676761
0.3	139.833	376.333	0.729093
0.33	130.833	399	0.753067
0.36	170.333	398.722	0.700674
0.39	193.611	298.167	0.606304
0.42	127.556	348	0.731776
0.45	143.778	377.5	0.724182
0.48	137.056	309.333	0.692968
0.51	192.389	261.278	0.575925
0.54	193.722	347.333	0.641955
0.57	146.5	336.667	0.696792
0.6	165.222	329.333	0.665918
0.63	168.111	397.833	0.702955
0.66	166.778	300.056	0.642747
0.69	161.944	341.611	0.678398
0.72	153.5	380.167	0.712367
0.75	175	328.611	0.65251
0.78	178.444	263.056	0.595822
0.81	207.667	330.333	0.614002
0.84	181.389	371.5	0.671925
0.87	151.389	324.722	0.68203
0.9	174.778	330.111	0.653829
0.93	143.389	340.722	0.70381
0.96	177.333	322.333	0.645097
0.99	130.167	311.111	0.705023
1.02	143	376	0.72447
1.05	141.778	368.556	0.722186
1.08	158.778	342.389	0.683184
1.11	159.444	351.111	0.687704
1.14	161.611	363.167	0.692039
1.17	147.889	309.222	0.676471
1.2	191.944	343.667	0.641635
1.23	85.5	397.944	0.823144
1.26	183.889	346.611	0.653367
1.29	135.722	384.778	0.739246
1.32	166.278	366	0.687611
1.35	166.5	279.611	0.626775
1.38	191.167	308.722	0.617582
1.41	171.944	322.444	0.652208
1.44	181.611	393	0.683941
1.47	175.056	330.5	0.653736
1.5	164.556	310.167	0.653365
1.53	190.056	357.222	0.652726
1.56	160.389	286.444	0.641054
1.59	192.444	330.722	0.632155
1.62	169.722	343.5	0.669301
1.65	179.5	274.5	0.604626
1.68	137.333	319.389	0.699307
1.71	159.889	408.833	0.718863
1.74	150.944	398.889	0.725472
1.77	186.833	359.778	0.658197
1.8	185.111	336.833	0.645343
1.83	169.389	346.667	0.671762
1.86	169.222	363.444	0.682311
1.89	135.167	354.333	0.723868
1.92	99.3889	315.167	0.760252
1.95	179.556	332.056	0.649039
1.98	128.111	389.611	0.752549
2.01	204.111	369.056	0.643889
2.04	94.8889	329.167	0.776235
2.07	158.389	283.889	0.641879
2.1	190.722	281.222	0.59588
2.13	157.667	358.222	0.694379
2.16	120	323.667	0.729527
2.19	116.222	335.167	0.742523
2.22	196.444	352.889	0.642395
2.25	140.556	250.056	0.640165
2.28	164.222	380.333	0.698429
2.31	190.167	341	0.641983
2.34	200.167	410.667	0.672306
2.37	172.111	284.333	0.622931
2.4	215.111	344.333	0.615492
2.43	153.111	325.222	0.679907
2.46	173.389	358.167	0.673809
2.49	125.556	386.389	0.754748
2.52	183.167	360.333	0.662987
2.55	142.222	324.333	0.695166
2.58	150.778	315.167	0.676404
2.61	176.278	277	0.611104
2.64	202.833	340.111	0.62642
2.67	140.833	331.278	0.701695
2.7	137.167	393.389	0.741466
2.73	155.278	344.944	0.689582
2.76	155.778	359.889	0.69791
2.79	138.167	324.611	0.701441
2.82	180.556	357.778	0.664603
2.85	158.722	343.611	0.68403
2.88	199.278	355.722	0.640941
2.91	147.111	319.944	0.685024
2.94	170.667	402.778	0.702383
2.97	177.944	310.167	0.635443
3	175.111	338.333	0.658948
3.03	173.444	332.611	0.657262
3.06	153.5	325.056	0.679243
3.09	190.611	321.056	0.62747
3.12	172.556	327.167	0.654697
3.15	176.611	289.111	0.62078
3.18	175.222	434.444	0.712593
3.21	175.167	325.556	0.650172
3.24	186.611	353.389	0.654424
3.27	135.222	368.111	0.731347
3.3	127	303.833	0.705222
3.33	188.722	354.5	0.652587
3.36	120	285.722	0.704231
3.39	172.444	274.389	0.614074
3.42	167.944	282.056	0.62679
3.45	171.5	269.333	0.610964
3.48	206.056	349.278	0.628952
3.51	141.944	280.944	0.664346
3.54	148.5	346.111	0.699764
3.57	151.333	341.222	0.692759
3.6	185.389	345.889	0.651051
3.63	192.111	364.222	0.654683
3.66	143.833	288.778	0.667523
3.69	156.444	351.833	0.692207
3.72	195.556	346.611	0.639307
3.75	153.5	330	0.682523
3.78	179.222	354.333	0.664098
3.81	141.611	363	0.719366
3.84	173.056	357.167	0.673617
3.87	226.833	296.278	0.566376
3.9	163.278	358.5	0.687074
3.93	170.833	315.222	0.648531
3.96	184.333	348.944	0.654339
3.99	254.611	321.111	0.557754
4.02	152.611	351	0.696966
4.05	137.778	321.333	0.699903
4.08	197.444	305.056	0.607076
4.11	154.611	377.611	0.709499
4.14	117.944	362.389	0.754453
4.17	153.944	416.111	0.729948
4.2	202.111	317.944	0.611366
4.23	181.444	346.5	0.656319
4.26	117.889	375.389	0.761009
4.29	167.389	338.556	0.669156
4.32	176.444	381.056	0.683508
4.35	117.5	328.778	0.736711
4.38	137.556	356.5	0.721579
4.41	147.222	339.5	0.697523
4.44	157.778	392.389	0.713218
4.47	155.889	439.278	0.738075
4.5	147.389	332.111	0.69262
4.53	183.389	379.111	0.673975
4.56	147.944	335.167	0.693767
4.59	150.722	292.611	0.660025
4.62	207.278	375.5	0.644328
4.65	210.056	290.833	0.580634
4.68	170.944	342.056	0.666775
4.71	196.889	294.944	0.599684
4.74	192.556	278.944	0.591611
4.77	194.5	365.944	0.652954
4.8	187.556	391	0.675821
4.83	145.889	383.333	0.724333
4.86	200.444	355.556	0.639488
4.89	98.2222	383	0.79589
4.92	117	329.167	0.737766
4.95	117.5	389.444	0.768219
4.98	177.444	387.056	0.685661
5.01	154.611	250.778	0.61861
5.04	161.722	277.778	0.632031
5.07	172	333.222	0.659556
5.1	183.556	345.333	0.652941
5.13	152.222	273.111	0.642111
5.16	155.611	394.889	0.717328
5.19	148.611	371.333	0.714179
5.22	132.722	365	0.733341
5.25	188	295.833	0.611436
5.28	160.222	385.389	0.706344
5.31	155	254.833	0.621797
5.34	188.278	350.056	0.650258
5.37	198.722	346.556	0.635558
5.4	174.611	273.222	0.610098
5.43	138.667	330.5	0.704441
5.46	181.5	336.389	0.649539
5.49	139.889	294.944	0.678293
5.52	163.556	356.222	0.685336
5.55	138	342.778	0.712965
5.58	174.889	359.444	0.672697
5.61	173.889	348.222	0.66695
5.64	141.111	310.833	0.687769
5.67	177.056	302.944	0.631134
5.7	175.5	303.111	0.633314
5.73	145.111	410.222	0.738695
5.76	105.333	403.944	0.793171
5.79	144.5	334.611	0.6984
5.82	168.333	309.667	0.647838
5.85	184.333	307.222	0.625
5.88	137.111	423.111	0.755256
5.91	166.056	380.333	0.696085
5.94	154.944	357.944	0.697899
5.97	134.167	368.556	0.73312
6	137.278	317.111	0.697885
6.03	152.556	341.444	0.691183
6.06	238.056	303	0.560016
6.09	196.056	333.278	0.629618
6.12	188.722	318.944	0.628256
6.15	174.722	317.833	0.645274
6.18	166	429.444	0.721217
6.21	220.167	358.167	0.619308
6.24	193.444	394.944	0.67123
6.27	216.722	306.778	0.586013
6.3	172.944	287.667	0.624533
6.33	154.111	318.944	0.674222
6.36	193.444	310.278	0.61597
6.39	180.333	422.056	0.700636
6.42	151.611	357.722	0.702334
6.45	178.444	355.556	0.665834
6.48	173.833	364.389	0.677023
6.51	132.444	378.722	0.740898
6.54	151.333	358.944	0.70343
6.57	125.167	242.556	0.659616
6.6	152.833	319.778	0.676619
6.63	203.611	309.167	0.602925
6.66	158.556	313.111	0.66384
6.69	174.167	399.056	0.696162
6.72	181.278	319.056	0.637686
6.75	154.333	313.667	0.670228
6.78	176	364.667	0.674476
6.81	205.5	333.778	0.618935
6.84	132.222	361.333	0.732103
6.87	191.722	376.611	0.662659
6.9	152.056	374.389	0.711165
6.93	184.611	361.056	0.661678
6.96	186.056	331.5	0.640511
6.99	130.5	374.944	0.741811
7.02	197.611	349.833	0.63903
7.05	201.222	335.556	0.625129
7.08	164.056	361.056	0.687579
7.11	141.278	313.389	0.689272
7.14	180.5	396	0.686904
7.17	139.333	378.167	0.730757
7.2	158.056	356.556	0.692864
7.23	164.167	333.444	0.67009
7.26	168.167	337.5	0.667436
7.29	186.278	371.056	0.66577
7.32	130.222	329.278	0.7166
7.35	134.056	336.556	0.715146
7.38	158.222	321.611	0.670256
7.41	178	313.667	0.637966
7.44	111.278	339.667	0.753234
7.47	202.278	300.722	0.597857
7.5	177.722	353.389	0.665377
7.53	188.889	358.944	0.655207
7.56	130.889	346.333	0.725728
7.59	170.778	349.222	0.671581
7.62	156.056	389.833	0.714126
7.65	161.389	383.444	0.703783
7.68	187.944	354.278	0.653381
7.71	165.889	369.611	0.690217
7.74	279.833	153.889	0.35481
7.77	405.444	17.8333	0.0421315
7.8	402.778	33.6111	0.077021
7.83	352.5	-10.6667	-0.0312043
7.86	406.111	24.5556	0.0570175
7.89	383.5	19.5	0.0483871
7.92	387.111	24.1667	0.05876
7.95	448.778	33.7778	0.0699977
7.98	348.278	41.2778	0.105961
8.01	384.611	20	0.0494302
8.04	370	75.2222	0.168954
8.07	424.889	38.6667	0.0834132
8.1	366.056	103.167	0.219867
8.13	396.444	-4.16667	-0.0106217
8.16	463.5	53.3889	0.103289
8.19	400.611	2.94444	0.00729626
8.22	473.722	10.1667	0.0210103
8.25	379.389	60.8333	0.138188
8.28	430.111	119.722	0.217743
8.31	446.667	-23.7222	-0.0560883
8.34	399.944	19.2778	0.0459846
8.37	338.222	40.9444	0.107985
8.4	381.333	38.7778	0.0923036
8.43	399.833	46.2778	0.103736
8.46	192	384.056	0.666699
8.49	203.056	376.056	0.649367
8.52	142.389	321.5	0.693054
8.55	128	442.722	0.775723
8.58	262.667	343	0.566318
8.61	161.222	368.778	0.695807
8.64	163.556	382.056	0.700234
8.67	126.333	274.444	0.68478
8.7	179.222	377.111	0.677851
8.73	209.111	299.556	0.588903
8.76	128.111	299.444	0.700364
8.79	148.944	400.778	0.729055
8.82	178	399	0.691508
8.85	127.556	320.722	0.715454
8.88	188.389	380.389	0.668783
8.91	223.167	372	0.625035
8.94	213.611	307.611	0.590173
8.97	187.778	359.056	0.656609
9	188.222	347.889	0.648912
9.03	185.222	366.389	0.664216
9.06	206.944	304.722	0.595548
9.09	166.444	306.556	0.648109
9.12	147.5	305.222	0.674193
9.15	169.778	341.944	0.668223
9.18	160.444	329.333	0.672414
9.21	154.278	377.278	0.709762
9.24	197.056	415.722	0.678422
9.27	211.167	375.667	0.640159
9.3	155.278	323.778	0.675867
9.33	168.167	392.889	0.700267
9.36	192.722	313.889	0.619585
9.39	197.556	267.556	0.575251
9.42	207.833	319.056	0.605546
9.45	154.167	278.167	0.643408
9.48	234.611	258.167	0.523901
9.51	187.222	310.333	0.623716
9.54	125.944	337.778	0.728405
9.57	137.056	362.278	0.725523
9.6	156.444	361.667	0.698048
9.63	129.5	306.944	0.703284
9.66	145.167	361.333	0.713393
9.69	149.833	291.389	0.660413
9.72	183.667	363.5	0.664331
9.75	166.833	381.389	0.695683
9.78	213	351.833	0.622898
9.81	206.611	335.556	0.618916
9.84	200.833	310.167	0.60698
9.87	180.667	364.611	0.66867
9.9	153.222	330.111	0.682989
9.93	185.778	358.389	0.658601
9.96	152.167	340.056	0.690858
9.99	192.556	338.556	0.637448
10.02	191	328.833	0.632575
10.05	178.333	342.889	0.657855
10.08	143.611	327.5	0.695165
10.11	182.556	298.111	0.620203
10.14	179.444	288.444	0.616481
10.17	203.556	333.667	0.621096
10.2	165.056	317.833	0.658191
10.23	188.333	348.611	0.64925
10.26	162.111	352.889	0.685221
10.29	179.611	367.722	0.671843
10.32	167.278	351.944	0.67783
10.35	149.444	350.889	0.70131
10.38	182.556	338.056	0.649344
10.41	165.5	315.167	0.655687
10.44	158.167	333.556	0.678341
10.47	147.111	326.778	0.689566
10.5	201.833	400.667	0.665007
10.53	162.5	363	0.690771
10.56	194.389	365.278	0.65267
10.59	166.611	323.722	0.660208
10.62	205.333	389.278	0.654676
10.65	150	329.167	0.686957
10.68	140.667	375	0.727214
10.71	198.667	292.722	0.595704
10.74	213.611	349.833	0.620883
10.77	150.222	345.389	0.696895
10.8	180.833	320.722	0.639455
10.83	162.278	340.278	0.677095
10.86	185.556	282.333	0.60342
10.89	188.778	356.889	0.654042
10.92	136.611	355.556	0.722429
10.95	156.611	251.833	0.616567
10.98	137.444	382.167	0.735486
11.01	165.222	369	0.690724
11.04	192.389	299.056	0.608524
11.07	128.389	320.611	0.714056
11.1	180.222	300.278	0.624928
11.13	143.556	285.667	0.665545
11.16	198	341.611	0.633069
11.19	178.667	408.778	0.695858
11.22	152.278	377.722	0.712683
11.25	132.5	283.444	0.681448
11.28	195.444	259.722	0.570609
11.31	198.056	313.944	0.613173
11.34	181.611	327.889	0.64355
11.37	219.5	230.5	0.512222
11.4	109.556	347.556	0.760331
11.43	171.944	316.944	0.648295
11.46	176	348.5	0.664442
11.49	113.056	355.556	0.758743
11.52	184.611	359.889	0.660953
11.55	194.111	375.111	0.658989
11.58	203.556	439.167	0.683292
11.61	173.222	331.389	0.656721
11.64	185.5	336.167	0.644409
11.67	161.167	331.111	0.67261
11.7	141.222	373.889	0.725841
11.73	189.667	334.222	0.637964
11.76	156.556	352.111	0.692224
11.79	188.611	327.611	0.634632
11.82	160.778	337.944	0.677621
11.85	188.389	381.444	0.669397
11.88	141.111	371.889	0.72493
11.91	193.222	330.389	0.630981
11.94	129.722	363.056	0.736753
11.97	132.167	369.056	0.736311
12	143.167	359.444	0.715154
12.03	134.667	367.444	0.731799
12.06	151.611	379	0.714271
12.09	190.278	345.111	0.644599
12.12	141.333	376.5	0.727068
12.15	204.444	363	0.63971
12.18	167.167	275.556	0.622412
12.21	206.722	389.611	0.653345
12.24	151.667	312.889	0.673523
12.27	189.833	286.222	0.601237
12.3	157.5	310.167	0.663222
12.33	201.778	236.056	0.539145
12.36	199.722	301.5	0.60153
12.39	161.611	288.444	0.640909
12.42	147.222	275.611	0.65182
12.45	199.833	278.278	0.582036
12.48	167.889	241.056	0.589458
12.51	194.222	329.667	0.629268
12.54	164.5	304.389	0.649171
12.57	160.111	326.056	0.670666
12.6	152.111	312.889	0.672879
12.63	119.556	306.056	0.719097
12.66	166.778	339.833	0.670797
12.69	180.667	397.833	0.687698
12.72	178.667	296	0.623596
12.75	177.444	313.5	0.638565
12.78	118.778	363.556	0.753743
12.81	186.222	318.556	0.631081
12.84	184.222	319.167	0.634036
12.87	168.278	312.833	0.650231
12.9	120.667	322.056	0.727444
12.93	187.056	313.278	0.626138
12.96	178.833	306.556	0.631567
12.99	177.444	395.389	0.690234
13.02	165.111	417.278	0.716493
13.05	184.889	377.944	0.671503
13.08	149.333	302.667	0.669617
13.11	154.389	342.889	0.689532
13.14	184.944	320	0.633733
13.17	133.833	305.333	0.695256
13.2	202.222	321.556	0.613916
13.23	184.167	368.167	0.666566
13.26	236	387.611	0.621559
13.29	129.444	386.5	0.749112
13.32	122.611	342.111	0.736163
13.35	162.333	410.278	0.716503
13.38	170.5	304.611	0.641137
13.41	185.389	362.389	0.661562
13.44	173.333	326.333	0.653102
13.47	177.222	358.944	0.669464
13.5	146.333	377	0.720382
13.53	124.167	349.778	0.738014
13.56	135.278	376.556	0.7357
13.59	166.5	362.167	0.685057
13.62	168.222	361.5	0.682433
13.65	191.944	346	0.643189
13.68	172.222	467.833	0.730926
13.71	195.556	336.167	0.632222
13.74	166.222	342.667	0.673362
13.77	154.444	368.5	0.704664
13.8	190.778	337.444	0.63883
13.83	162.722	391.278	0.706278
13.86	197.111	310.611	0.611774
13.89	168.611	393.833	0.700217
13.92	160.556	341.444	0.680168
13.95	186.611	338.667	0.644738
13.98	161.611	334.444	0.674208
14.01	156.167	378.167	0.707735
14.04	179.667	335.889	0.651509
14.07	151.611	361.111	0.704302
14.1	157.333	307.944	0.661851
14.13	203.278	324.278	0.61468
14.16	157.889	420.278	0.726915
14.19	172	407.389	0.703135
14.22	198.056	353.278	0.64077
14.25	218.833	396.167	0.644173
14.28	182.278	363.389	0.665954
14.31	209.889	337	0.616213
14.34	185.056	373.889	0.66892
14.37	162	358.167	0.688561
14.4	180.778	354.333	0.662168
14.43	119.389	385.389	0.763482
14.46	180.889	366.222	0.669374
14.49	184.833	379.222	0.672314
14.52	180.389	351.944	0.661135
14.55	159.944	311.444	0.660695
14.58	143.611	284.556	0.664591
14.61	164.556	344.111	0.676496
14.64	144.167	287.778	0.666238
14.67	76.5	411.944	0.84338
14.7	184.778	230.944	0.555526
14.73	168.333	351.944	0.676455
14.76	191.333	327.833	0.631461
14.79	139.056	291.389	0.676949
14.82	168.444	353.222	0.677103
14.85	187.611	335.944	0.64166
14.88	152.444	394.444	0.721252
14.91	217.167	427.389	0.663075
14.94	164.167	322.222	0.662479
14.97	158.944	324.5	0.671225

## Sheet: 20 nM BRC2WT + 20 nM RAD51
0	104.667	263.222	0.715494
0.03	91.3889	313	0.774007
0.06	111.167	259.111	0.699775
0.09	101.889	356.556	0.777751
0.12	108.778	248.056	0.695158
0.15	80.9444	322.167	0.799201
0.18	98.1111	294.778	0.750283
0.21	99	251.611	0.717636
0.24	68.2778	262.556	0.793619
0.27	67	270.611	0.801547
0.3	91.1667	280.333	0.754598
0.33	106	266.556	0.715479
0.36	111.778	308.222	0.733862
0.39	106	341.389	0.76307
0.42	79.1667	329.611	0.806333
0.45	119.611	319.667	0.72771
0.48	90.4444	372.667	0.804702
0.51	119.722	352.722	0.74659
0.54	75.1667	285.167	0.791397
0.57	94.3333	332.444	0.778964
0.6	103.778	281.889	0.730913
0.63	99.3333	261	0.724329
0.66	76.0556	281.333	0.787191
0.69	104.889	245.5	0.70065
0.72	96.5556	249.889	0.721296
0.75	56.1111	290.944	0.838322
0.78	107.389	257.278	0.705515
0.81	118.444	311.611	0.724583
0.84	90.4444	306.333	0.772053
0.87	126.333	302.278	0.70525
0.9	83.5	289.778	0.776306
0.93	74.1667	303.389	0.803561
0.96	97.1667	271.667	0.736557
0.99	122.389	248.333	0.669864
1.02	100.056	270.722	0.730147
1.05	97.5	282.778	0.743608
1.08	68.1111	277.056	0.802672
1.11	98.2222	272.056	0.734734
1.14	101.056	310.222	0.754289
1.17	81.8889	275.556	0.770905
1.2	92.1667	260.5	0.738658
1.23	72.3889	225.444	0.756948
1.26	128.222	284.778	0.689535
1.29	122.167	283.778	0.699056
1.32	94.6111	313.833	0.768362
1.35	107.667	249.833	0.698835
1.38	90.1667	279.944	0.756379
1.41	133.111	290.222	0.685564
1.44	94.8333	328.889	0.77619
1.47	129.5	160.722	0.55379
1.5	251.611	69.5556	0.216572
1.53	227.222	-1.72222	-0.00763735
1.56	206.5	34.5556	0.143351
1.59	232.778	9.27778	0.0383291
1.62	233.833	6.55556	0.0272706
1.65	238.944	38.9444	0.140144
1.68	240.222	15.8889	0.062039
1.71	202	0.111111	0.000549753
1.74	254.444	67.2778	0.209118
1.77	219.889	21.9444	0.090742
1.8	306.5	48.8889	0.137564
1.83	253.167	-3.33333	-0.0133422
1.86	251	-16.1111	-0.0685903
1.89	320.722	16.5	0.0489292
1.92	343	-19.6111	-0.0606425
1.95	267.389	32.7222	0.109034
1.98	207.056	31.2222	0.131033
2.01	276.889	-15.5	-0.0592986
2.04	309.778	-15.3333	-0.0520755
2.07	180	139.833	0.437207
2.1	95.2778	268.111	0.737808
2.13	106.222	314.5	0.747524
2.16	90.0556	315.722	0.778067
2.19	125.556	326.889	0.722495
2.22	126.444	341.056	0.729531
2.25	116.278	311.056	0.727899
2.28	110.167	246.278	0.690929
2.31	84.6111	222.556	0.724543
2.34	103.389	235.444	0.694868
2.37	115.556	233.333	0.66879
2.4	103.722	239.944	0.698189
2.43	106.778	304.167	0.740165
2.46	56.3333	222.667	0.798088
2.49	107.167	270.167	0.715989
2.52	83.7222	190.278	0.694444
2.55	124.222	254.278	0.671804
2.58	138.556	325.556	0.70146
2.61	65.8889	272.056	0.80503
2.64	115.444	264.111	0.695843
2.67	118.278	253.778	0.682096
2.7	75.7778	273.056	0.782768
2.73	118.611	256.444	0.683751
2.76	84.9444	315.667	0.787963
2.79	126.889	279	0.68738
2.82	76.1667	272.611	0.781618
2.85	88.9444	263.722	0.747795
2.88	86.7222	257.333	0.747941
2.91	106.556	261.167	0.710228
2.94	101.333	314.333	0.756215
2.97	85.8333	284.833	0.768435
3	107.056	257.833	0.706608
3.03	93.7222	236.444	0.716137
3.06	122.111	248.667	0.670662
3.09	117.778	233.611	0.664822
3.12	104.333	263.222	0.716143
3.15	69.4444	287.889	0.805659
3.18	121.5	276	0.69434
3.21	70.2778	339.889	0.82866
3.24	91.6111	295.611	0.763415
3.27	81.7778	318.444	0.795669
3.3	62.8889	234.611	0.788609
3.33	118.389	316.556	0.727807
3.36	87.1667	255.389	0.74554
3.39	114.222	283.333	0.712689
3.42	101	260.833	0.720866
3.45	88.6667	300.944	0.772423
3.48	40.5556	279.833	0.873418
3.51	120.389	275	0.695518
3.54	101.833	278.222	0.732057
3.57	107.889	275.5	0.718592
3.6	89.2222	176.889	0.664718
3.63	119.5	269.944	0.693153
3.66	130.5	312.222	0.705233
3.69	50.5556	293.333	0.852989
3.72	110.278	302.722	0.732984
3.75	125.167	334.222	0.727537
3.78	106.111	303.944	0.741227
3.81	70.9444	305.556	0.811569
3.84	134.333	220	0.620884
3.87	106	311.944	0.746378
3.9	109.5	357.611	0.76558
3.93	54.9444	386.778	0.875613
3.96	101.889	291.111	0.740741
3.99	69.8889	236.722	0.77206
4.02	101.167	288.333	0.740265
4.05	90.1667	269.056	0.748995
4.08	93.7778	273.611	0.744745
4.11	112.611	246.444	0.686369
4.14	88.3333	297.833	0.771256
4.17	128.833	251.722	0.66146
4.2	119.889	242.111	0.668815
4.23	102	209.778	0.672844
4.26	96.3889	300.722	0.757275
4.29	118.778	254.944	0.682176
4.32	95.6667	275.389	0.742177
4.35	86.5	257.278	0.748384
4.38	108	323.167	0.749517
4.41	94.7778	225.222	0.703819
4.44	114.556	309.333	0.729751
4.47	79.2222	356.889	0.818344
4.5	146.444	323.333	0.688269
4.53	125.889	304.056	0.707197
4.56	110.222	260.444	0.702638
4.59	113.611	259.444	0.695458
4.62	102.722	294.556	0.741435
4.65	136.833	308.833	0.692969
4.68	102.444	304.389	0.748191
4.71	110.111	316.167	0.741692
4.74	135.111	280.278	0.674736
4.77	89.0556	200.722	0.692676
4.8	125.333	280	0.690789
4.83	106.278	344.167	0.76406
4.86	123	317.833	0.720983
4.89	135.5	283.5	0.676611
4.92	96.6667	281.667	0.744493
4.95	103.111	272.667	0.725606
4.98	123.778	187.222	0.602001
5.01	91.1111	214.722	0.702089
5.04	143.611	247.5	0.632812
5.07	69.3333	274.167	0.798156
5.1	116.833	280.722	0.706121
5.13	123.278	286.833	0.699404
5.16	93.5556	291.722	0.757174
5.19	91.1667	234.889	0.720395
5.22	97.7778	283.389	0.743478
5.25	103.778	253.278	0.709351
5.28	120.222	270.556	0.692351
5.31	110.333	281.833	0.718657
5.34	134.278	279.5	0.675483
5.37	114.667	292.889	0.718648
5.4	123	339.556	0.734086
5.43	75	302.889	0.801529
5.46	72	306.222	0.809636
5.49	78	292.667	0.789568
5.52	83.1111	312.889	0.790123
5.55	87.7222	274.5	0.757822
5.58	82	250.889	0.753672
5.61	71.7222	360.278	0.833976
5.64	115.278	263.5	0.695659
5.67	50.8889	269.389	0.84111
5.7	63.8889	281.389	0.814964
5.73	78.6111	389.222	0.831968
5.76	95	235.556	0.712605
5.79	92.1111	290.056	0.758977
5.82	48.7222	267.5	0.845924
5.85	68.2222	253.611	0.78802
5.88	115.722	299.389	0.721226
5.91	82.3889	282.222	0.774036
5.94	105.944	344.944	0.765032
5.97	85.3333	250.944	0.746242
6	85.8333	293.778	0.773891
6.03	96.3333	364	0.790731
6.06	77.5	218.389	0.738077
6.09	129.889	307.944	0.703337
6.12	90.5556	312.444	0.775296
6.15	109.5	308.222	0.737864
6.18	114.611	359.167	0.758091
6.21	92.5	315.833	0.773469
6.24	110.944	327.222	0.746799
6.27	84.7222	273.167	0.763272
6.3	84.4444	218.889	0.721612
6.33	84.6667	308.611	0.784715
6.36	73.3333	253.667	0.775739
6.39	50.2222	307.111	0.859453
6.42	88.8889	255.944	0.742227
6.45	108.056	326.778	0.751501
6.48	106.833	268.5	0.715364
6.51	126.889	179.722	0.586157
6.54	101.778	312.611	0.754391
6.57	103.889	243	0.700512
6.6	106.778	246.833	0.698036
6.63	93.8333	267.167	0.740074
6.66	103.944	268.278	0.720746
6.69	117.389	342	0.744467
6.72	117.556	309.5	0.72473
6.75	83.7222	251.222	0.750041
6.78	101.278	253.944	0.714889
6.81	62.1667	270.944	0.813376
6.84	92	265.389	0.742577
6.87	97.7778	252.056	0.720502
6.9	113.889	328.389	0.742495
6.93	113.611	252.111	0.689351
6.96	95.5556	333.167	0.777115
6.99	83.2778	273.333	0.766475
7.02	133.278	315.722	0.703168
7.05	61.5	289.111	0.824592
7.08	89.4444	264.667	0.747411
7.11	124.278	345.167	0.735266
7.14	116.5	359.333	0.755166
7.17	103.611	273.222	0.725048
7.2	81.9444	342.944	0.807139
7.23	107.389	181.333	0.628055
7.26	139.278	279.889	0.667727
7.29	177.444	298.278	0.627
7.32	108.722	273.222	0.715345
7.35	65.7222	250.556	0.792201
7.38	135.167	239.056	0.638806
7.41	104.611	267.389	0.718787
7.44	145.333	168	0.53617
7.47	107.167	319.944	0.749089
7.5	109.944	315.778	0.741746
7.53	117.667	349.556	0.748157
7.56	94.3889	296.611	0.758596
7.59	104.444	301.111	0.742466
7.62	104.167	232.444	0.690543
7.65	114.167	272.167	0.704487
7.68	98.2778	285.611	0.743994
7.71	73.0556	281.222	0.79379
7.74	60.3889	297.278	0.831159
7.77	91.8889	301	0.76612
7.8	97.1667	267.278	0.733384
7.83	116.722	262.111	0.69189
7.86	124.444	314.889	0.716743
7.89	103.278	278.5	0.729482
7.92	95.8889	274.167	0.74088
7.95	92.9444	316.944	0.773245
7.98	110.944	317.556	0.741086
8.01	126	277.444	0.687689
8.04	168.333	337.833	0.667435
8.07	128.167	314.333	0.710358
8.1	105.222	230.944	0.686994
8.13	110.556	306.778	0.735091
8.16	119.056	264.833	0.68987
8.19	102.056	296.333	0.743829
8.22	137.278	261.111	0.655418
8.25	97.5556	224.889	0.69745
8.28	122	213.444	0.636303
8.31	85.8889	299.278	0.777009
8.34	103.667	263.667	0.717786
8.37	84.7222	289.056	0.773335
8.4	85.3333	303.556	0.780571
8.43	96.3333	215.111	0.690689
8.46	150.056	286.278	0.656099
8.49	63.5556	255.944	0.801078
8.52	174.444	314.667	0.643344
8.55	89.9444	357.111	0.798807
8.58	121.778	263.389	0.683831
8.61	107.222	254	0.703168
8.64	98.9444	292.111	0.746981
8.67	91.1667	363.5	0.799487
8.7	133.444	292.333	0.686587
8.73	155.333	288.833	0.650281
8.76	119.5	294.667	0.711469
8.79	84.8889	312.889	0.786592
8.82	96.6667	308.222	0.761251
8.85	98.3889	295.611	0.750282
8.88	112.944	282.111	0.714105
8.91	111.778	288.333	0.720633
8.94	111.722	281.444	0.71584
8.97	79.6111	276.444	0.776408
9	130.111	282.111	0.684367
9.03	81.2778	249.722	0.754448
9.06	118.611	272.833	0.696991
9.09	82.0556	216.889	0.725516
9.12	90.0556	233.833	0.721955
9.15	103.5	214.389	0.674415
9.18	101.056	298.5	0.74708
9.21	118.222	270.222	0.695652
9.24	61.7778	256.722	0.806035
9.27	104.111	265.222	0.718111
9.3	100.444	231.833	0.697709
9.33	109.611	267	0.708954
9.36	110.833	262.778	0.703346
9.39	100.611	363.944	0.783425
9.42	112.056	304.389	0.730923
9.45	116.889	301.333	0.72051
9.48	105.389	257.056	0.709227
9.51	129.056	302.278	0.700799
9.54	116.778	264.056	0.693363
9.57	84.3333	317.778	0.790274
9.6	121.056	299.333	0.712039
9.63	90.6111	222.889	0.710969
9.66	119.167	281.611	0.702661
9.69	117.167	266.778	0.694834
9.72	64.5556	335.222	0.838521
9.75	100	270.111	0.729811
9.78	112.722	297.667	0.725328
9.81	98.0556	266.056	0.730699
9.84	88.9444	313.833	0.779172
9.87	91.1667	270.722	0.748081
9.9	128.167	353.056	0.733664
9.93	125.111	329.944	0.725064
9.96	108.944	311.333	0.74078
9.99	119.667	191.667	0.615632
10.02	88.8889	272.056	0.753732
10.05	101	313.833	0.756529
10.08	82.4444	243.389	0.746974
10.11	114.167	260.333	0.695149
10.14	90.1667	294.333	0.765496
10.17	90.3333	215.167	0.70431
10.2	75.0556	360.056	0.827503
10.23	92.5	267.444	0.743016
10.26	135.556	293.167	0.683815
10.29	96.1667	335.222	0.777077
10.32	123.389	265.389	0.682624
10.35	115.778	288.556	0.713658
10.38	105.056	260.944	0.712963
10.41	103.056	295.5	0.741427
10.44	152.889	271.056	0.639366
10.47	129.667	283.778	0.686375
10.5	104.833	334.667	0.761471
10.53	113.389	324.556	0.741088
10.56	132.833	246.444	0.649773
10.59	99.3333	278.167	0.736865
10.62	89.7222	285.722	0.761024
10.65	94.3333	273.222	0.743349
10.68	119.667	316.944	0.725919
10.71	90.8889	348.056	0.792938
10.74	145.667	281.333	0.65886
10.77	92.5556	379.889	0.804092
10.8	64.2778	327.778	0.836049
10.83	101.556	284.111	0.736675
10.86	97.6111	253.611	0.722082
10.89	70.5556	349.167	0.831899
10.92	112.556	288.278	0.719196
10.95	57.3333	175.167	0.753405
10.98	109.667	275.444	0.715234
11.01	103.611	280.278	0.730101
11.04	106.222	297.389	0.73682
11.07	94.2222	288.5	0.75381
11.1	77.5	307.111	0.798498
11.13	114.944	297.833	0.721534
11.16	99.2222	249.556	0.715515
11.19	88.1111	231.833	0.724605
11.22	73.5	263.833	0.782115
11.25	119.556	349.5	0.745114
11.28	68.6111	265.833	0.794851
11.31	86.1667	268.889	0.757315
11.34	129.889	330.222	0.717701
11.37	94.8889	249.5	0.724472
11.4	109.389	275.111	0.715504
11.43	77.4444	277.833	0.782017
11.46	106.778	231.833	0.68466
11.49	97.8333	247.833	0.716972
11.52	81.7222	290.167	0.780251
11.55	84.1111	269	0.7618
11.58	132.167	372.944	0.738341
11.61	77.8889	320.389	0.804436
11.64	130.444	254.278	0.660939
11.67	141.278	368.778	0.723015
11.7	78.6667	243.222	0.755609
11.73	112.667	309.167	0.732912
11.76	50.7778	294.556	0.85296
11.79	108.333	224.833	0.674837
11.82	84	271.944	0.764008
11.85	150.444	288.333	0.657128
11.88	99.9444	267.5	0.728001
11.91	111.778	356.111	0.761102
11.94	86.7778	309.833	0.781202
11.97	84.7778	289.611	0.773557
12	83.4444	317.889	0.792082
12.03	89.8333	307.5	0.773909
12.06	111.111	285.778	0.720045
12.09	114.667	285.389	0.713373
12.12	102.722	302.722	0.746643
12.15	104.111	291.167	0.736613
12.18	63.3333	320.278	0.834902
12.21	94.0556	384.5	0.803459
12.24	101	284.778	0.738191
12.27	56.2778	309	0.845932
12.3	68.2222	272.944	0.800033
12.33	78.1667	302.944	0.794898
12.36	142.5	330.444	0.698696
12.39	77	312.722	0.802423
12.42	91.3889	295.833	0.763989
12.45	106.833	237.278	0.689538
12.48	109.278	280.944	0.71996
12.51	129.056	310.056	0.706098
12.54	124.889	241.556	0.659187
12.57	113.167	346.556	0.753837
12.6	83.2222	319.056	0.793122
12.63	90.1667	205.167	0.694695
12.66	127.722	289.167	0.69363
12.69	89.3333	284.611	0.761105
12.72	95.5	254.556	0.727186
12.75	99.8889	205.111	0.672495
12.78	70.3889	332.722	0.825386
12.81	108.944	273.556	0.715178
12.84	108.611	270.111	0.713217
12.87	111.333	221.278	0.665275
12.9	70.0556	276.167	0.797657
12.93	79.0556	257.333	0.764988
12.96	102.667	347.278	0.771824
12.99	141.278	239	0.628488
13.02	130.389	270	0.674344
13.05	86.8889	279.111	0.762599
13.08	76.2778	159.889	0.677017
13.11	128.222	249.611	0.660638
13.14	83.4444	210.167	0.715799
13.17	120.444	322.444	0.728048
13.2	80.2222	264	0.766946
13.23	130.667	263.556	0.668546
13.26	88.1667	303	0.774606
13.29	103.444	252.111	0.709063
13.32	126	268.333	0.680473
13.35	93	222	0.704762
13.38	158.556	297.944	0.652671
13.41	100.889	257.389	0.718406
13.44	72.8333	293.778	0.801334
13.47	121.5	264.556	0.685278
13.5	106.667	327.556	0.75435
13.53	112.722	293.778	0.722701
13.56	132.722	352.389	0.726409
13.59	113.167	368.611	0.765106
13.62	107.389	257.167	0.705425
13.65	115.611	333.111	0.742355
13.68	107.222	354	0.767526
13.71	123.778	278.222	0.692095
13.74	102.944	291.667	0.739124
13.77	120.222	385.444	0.76225
13.8	120.611	293.111	0.708473
13.83	83	242.667	0.745138
13.86	61.6667	235.944	0.792794
13.89	135.833	326.611	0.706271
13.92	31.0556	314.111	0.910027
13.95	120.222	254.944	0.67955
13.98	80.6111	267.778	0.768617
14.01	159.389	331.5	0.675306
14.04	61.2778	303.889	0.832192
14.07	109.111	248.222	0.694652
14.1	128.5	286.667	0.690486
14.13	109.333	243.5	0.690128
14.16	84.8333	278.833	0.766728
14.19	119.222	285.667	0.705543
14.22	101.222	244.889	0.707544
14.25	101.056	278.556	0.733792
14.28	153.611	264.056	0.632216
14.31	118.944	274.944	0.698025
14.34	151.611	257.944	0.629816
14.37	108.833	286.833	0.724937
14.4	107.056	347.833	0.764656
14.43	88.6111	321.5	0.783934
14.46	77.8889	343.5	0.815161
14.49	129.667	215	0.623791
14.52	103.278	320.833	0.756484
14.55	91.8333	300.222	0.765764
14.58	118.778	343.722	0.743183
14.61	80.2222	276.389	0.775043
14.64	91.8889	246.444	0.728407
14.67	66	341.333	0.837971
14.7	123.111	206.5	0.626496
14.73	61.5556	389.111	0.863412
14.76	88.4444	276.222	0.757465
14.79	87.3889	245.778	0.737702
14.82	101.722	262.222	0.720501
14.85	76	266.167	0.777886
14.88	95.8889	267.167	0.735884
14.91	94.8889	255.833	0.729447
14.94	109.722	254.722	0.698933
14.97	93.7778	294.611	0.758547

## Sheet: 20 nM BRC2S1221P + 20 nM RAD51
0	104.444	111.167	0.51559
0.03	98.2222	160.556	0.62044
0.06	97	198.333	0.67156
0.09	70.8333	202.111	0.74048
0.12	70.7778	196.611	0.7353
0.15	86.2222	179.222	0.67518
0.18	122.889	163.833	0.5714
0.21	104.056	205.056	0.66337
0.24	84.3333	191.056	0.69377
0.27	70.7222	190.611	0.72938
0.3	102.222	211.5	0.67416
0.33	88.3889	191.556	0.68426
0.36	70.1111	173.778	0.71253
0.39	80.8333	244.278	0.75137
0.42	66.3333	149.778	0.69306
0.45	208	32.3889	0.13474
0.48	208.944	7.22222	0.03341
0.51	218.778	13.5	0.05812
0.54	178.611	45.6111	0.20342
0.57	200.833	3.27778	0.01606
0.6	225.056	13.8333	0.05791
0.63	197.278	33.4444	0.14496
0.66	221.056	62.4444	0.22026
0.69	226.167	-14.7222	-0.06963
0.72	247.333	21.1111	0.07864
0.75	213.444	38.6667	0.15337
0.78	137.5	127.222	0.48059
0.81	114.389	193.556	0.62854
0.84	106.389	147.278	0.5806
0.87	100.833	138.333	0.5784
0.9	95.5556	190.444	0.66589
0.93	85.8889	167.111	0.66052
0.96	130.611	192.333	0.59556
0.99	83.3889	198.611	0.70429
1.02	128.111	199.111	0.60849
1.05	113.556	243.611	0.68207
1.08	66.4444	209.056	0.75882
1.11	35.5	186.889	0.84037
1.14	105.611	165.333	0.61021
1.17	100.278	124.944	0.55476
1.2	109.722	174.722	0.61426
1.23	89.3333	210.167	0.70173
1.26	68.3889	244.056	0.78112
1.29	91.5	136.556	0.59878
1.32	72.4444	180.389	0.71347
1.35	77.6667	217.722	0.73707
1.38	75.0556	176.167	0.70124
1.41	104.333	219.5	0.67782
1.44	74.6111	163.722	0.68695
1.47	139.611	145.167	0.50975
1.5	82.5556	196.5	0.70416
1.53	88.9444	212.833	0.70527
1.56	87	152.833	0.63725
1.59	107.389	187.667	0.63604
1.62	79.6111	216.056	0.73074
1.65	92.7778	225.167	0.7082
1.68	105.5	181.778	0.63276
1.71	107.944	201.333	0.65098
1.74	115.778	164.833	0.58741
1.77	56.7778	175.056	0.75509
1.8	80.8889	164.944	0.67096
1.83	40.9444	191.278	0.82368
1.86	92.2222	178.222	0.659
1.89	65.9444	218.778	0.76839
1.92	90.2222	157.889	0.63636
1.95	91.3333	134.111	0.59487
1.98	108.444	204.944	0.65396
2.01	117.833	149.389	0.55904
2.04	81.5556	233	0.74073
2.07	117	175.333	0.59977
2.1	85.5556	184.556	0.68326
2.13	29.1111	267.833	0.90196
2.16	84.5556	120	0.58664
2.19	61.2222	160.278	0.7236
2.22	89.2778	157.722	0.63855
2.25	67.1667	196.056	0.74483
2.28	89.1111	167.667	0.65296
2.31	95	185.056	0.66078
2.34	66.5	184.389	0.73494
2.37	78.0556	186.5	0.70496
2.4	106.278	180.056	0.62883
2.43	101.5	184.833	0.64552
2.46	72.9444	208.778	0.74108
2.49	86.3333	233.833	0.73035
2.52	91.8889	186.222	0.6696
2.55	94.5556	145.167	0.60556
2.58	90.1111	175.222	0.66039
2.61	86.9444	179.556	0.67375
2.64	66.5556	202.444	0.75258
2.67	69.1667	141.111	0.67107
2.7	63.1667	182.556	0.74293
2.73	39.2778	188.167	0.82731
2.76	74.3333	147.889	0.6655
2.79	117.611	171.333	0.59296
2.82	88.3889	175.278	0.66477
2.85	107.833	183	0.62923
2.88	103.5	184.889	0.64111
2.91	118.222	212.722	0.64277
2.94	115.944	219.444	0.6543
2.97	107.056	181.778	0.62935
3	100.833	146.833	0.59287
3.03	126.722	245.222	0.6593
3.06	89.2778	171.722	0.65794
3.09	90.8333	216.944	0.70487
3.12	104.278	152.556	0.59399
3.15	58.4444	148.389	0.71743
3.18	100.222	135.944	0.57563
3.21	77.1111	177.056	0.69661
3.24	80	131.889	0.62244
3.27	80.2222	213.722	0.72708
3.3	29.8333	194.611	0.86708
3.33	76.1667	229	0.75041
3.36	99.6111	234.5	0.70186
3.39	107.556	208.889	0.66011
3.42	70	220.667	0.75917
3.45	94	227.278	0.70742
3.48	96	205.944	0.68206
3.51	129.944	195.556	0.60079
3.54	120.5	234.056	0.66014
3.57	91.6111	196.5	0.68203
3.6	99.0556	204.667	0.67386
3.63	65.5556	161.667	0.71149
3.66	73.3889	180.611	0.71107
3.69	58	206.278	0.78053
3.72	92.6667	166.611	0.6426
3.75	63.9444	224.333	0.77818
3.78	118.833	165.556	0.58214
3.81	132.5	136.5	0.50743
3.84	116.167	181.722	0.61003
3.87	92.7222	234.167	0.71635
3.9	63.0556	155.5	0.71149
3.93	73.1111	207.222	0.7392
3.96	73.7222	212.333	0.74228
3.99	92.3333	221.556	0.70584
4.02	131.111	210.333	0.61601
4.05	130.444	178.389	0.57762
4.08	102.111	157.889	0.60726
4.11	117.5	162.667	0.58061
4.14	107.389	193.778	0.64342
4.17	83.6667	169.611	0.66966
4.2	106.222	226.333	0.68059
4.23	95.2222	232.111	0.7091
4.26	79.0556	144.944	0.64707
4.29	100.889	185.111	0.64724
4.32	83.8889	254.167	0.75185
4.35	90.2778	163.944	0.64489
4.38	126.278	189.278	0.59982
4.41	119.611	179.889	0.60063
4.44	121.278	214	0.63828
4.47	59.1111	191.389	0.76403
4.5	72.3333	156.667	0.68413
4.53	97.0556	255.611	0.7248
4.56	80.1667	165.389	0.67353
4.59	89.9444	231.389	0.72009
4.62	113.833	133.167	0.53914
4.65	79.2778	185.889	0.70103
4.68	79.7222	189.889	0.70431
4.71	37.3889	146.333	0.79649
4.74	110.778	169.944	0.60538
4.77	108.333	197.333	0.64558
4.8	104	177.389	0.6304
4.83	85.5556	162.389	0.65494
4.86	87.7778	221.667	0.71634
4.89	88.6111	165.222	0.65091
4.92	114.778	193.444	0.62761
4.95	144.778	194.278	0.573
4.98	73.1111	157.389	0.68282
5.01	92.7778	172	0.6496
5.04	91.1667	160.722	0.63807
5.07	68.2778	176.389	0.72094
5.1	81.7778	199	0.70875
5.13	110	213.222	0.65968
5.16	128.056	165.222	0.56336
5.19	97.6667	199.5	0.67134
5.22	127.389	209.222	0.62155
5.25	119.556	174.889	0.59396
5.28	108.278	203.056	0.65221
5.31	89.2778	189.722	0.68001
5.34	108.667	172.056	0.6129
5.37	112.278	195.556	0.63526
5.4	128	193.222	0.60152
5.43	117.944	166.722	0.58568
5.46	91.3333	222.333	0.70882
5.49	80.8333	203.944	0.71615
5.52	105.111	237.833	0.6935
5.55	94	232.667	0.71224
5.58	114.333	170.278	0.59828
5.61	129.611	134.111	0.50853
5.64	78.7778	147.056	0.65117
5.67	64.1111	157.778	0.71107
5.7	87.1111	209.167	0.70598
5.73	109.944	142.056	0.56371
5.76	85.5	191.611	0.69146
5.79	64.1111	201.944	0.75903
5.82	110.833	276.722	0.71402
5.85	80.5556	212.889	0.72548
5.88	95.1667	167.056	0.63708
5.91	122	137.056	0.52906
5.94	81.8333	191.167	0.70024
5.97	147	192.056	0.56644
6	71.6111	212.389	0.74785
6.03	144.944	196.5	0.5755
6.06	104.222	203.944	0.6618
6.09	94.9444	188.778	0.66536
6.12	108.222	245.167	0.69376
6.15	108.556	161.167	0.59753
6.18	63.1111	149.833	0.70363
6.21	87	204.056	0.70109
6.24	40.3889	184.111	0.82009
6.27	63.3889	148.833	0.70131
6.3	84.0556	205.833	0.71004
6.33	94.1667	227.278	0.70705
6.36	130.611	145.056	0.5262
6.39	60.1111	136.222	0.69383
6.42	102.056	205.222	0.66787
6.45	91	161.056	0.63897
6.48	96.2222	182.833	0.65519
6.51	94.4444	175.944	0.65071
6.54	101.944	238	0.70011
6.57	101.667	189.556	0.6509
6.6	95.7222	206.556	0.68333
6.63	73.5556	208.056	0.7388
6.66	97.0556	212.167	0.68613
6.69	99.8333	221.944	0.68974
6.72	96.0556	181.444	0.65385
6.75	98.5	181.556	0.64828
6.78	71.8889	184.056	0.71912
6.81	89.7222	235.556	0.72417
6.84	115	149.444	0.56513
6.87	90	214.167	0.70411
6.9	84.7222	274.667	0.76426
6.93	89.7778	173.833	0.65943
6.96	97.2222	148.556	0.60443
6.99	107.056	185.944	0.63462
7.02	99.3889	189.889	0.65642
7.05	37.9444	172.167	0.81941
7.08	72.4444	234.944	0.76432
7.11	116.111	164.778	0.58663
7.14	101.722	145.278	0.58817
7.17	106.611	184.333	0.63357
7.2	78.3333	171.444	0.68639
7.23	109.222	198.111	0.64461
7.26	94.5556	183.722	0.66021
7.29	61.2222	234.389	0.7929
7.32	113.167	148.167	0.56696
7.35	119.444	138.944	0.53773
7.38	97.7222	220.944	0.69334
7.41	91.2222	160.778	0.63801
7.44	67.9444	213.944	0.75897
7.47	103.722	188.056	0.64452
7.5	75.2778	188.444	0.71456
7.53	113.5	196.889	0.63433
7.56	94.8333	182.333	0.65785
7.59	85	181.222	0.68072
7.62	56.9444	271.444	0.82659
7.65	74	213.778	0.74286
7.68	113.667	192.5	0.62874
7.71	139.333	156.611	0.52919
7.74	68.7778	183.167	0.72701
7.77	98.1667	178.889	0.64568
7.8	121.833	142.667	0.53938
7.83	131.667	105.722	0.44535
7.86	137.444	105.667	0.43464
7.89	44.3333	221.222	0.83305
7.92	91.0556	160.278	0.63771
7.95	88.1111	235.444	0.72768
7.98	93.4444	151.222	0.61807
8.01	109	213.167	0.66167
8.04	91.8333	220.056	0.70556
8.07	104.444	241.167	0.6978
8.1	83.5556	214.056	0.71925
8.13	117.167	163.889	0.58312
8.16	63.8333	222.833	0.77733
8.19	119.278	237.5	0.66568
8.22	78.2222	184.222	0.70195
8.25	88.0556	160.222	0.64533
8.28	90.7222	194.389	0.6818
8.31	90.5556	171.333	0.65422
8.34	84.0556	222.111	0.72546
8.37	69.8889	191.056	0.73217
8.4	111.111	218.778	0.66319
8.43	100.889	218.667	0.68428
8.46	101.444	167	0.6221
8.49	75.1667	200.056	0.72689
8.52	67.5556	161	0.70442
8.55	84.3889	157.944	0.65177
8.58	53.8333	186.056	0.77559
8.61	92.3333	242.667	0.72438
8.64	104.889	239.333	0.69529
8.67	106.278	212.889	0.66701
8.7	88.2778	188.889	0.6815
8.73	89.3889	190.056	0.68012
8.76	92.1667	203	0.68775
8.79	97.5556	210.611	0.68343
8.82	118.056	206.056	0.63576
8.85	72.5	183.611	0.71692
8.88	106.611	131.5	0.55226
8.91	65.7778	134.056	0.67084
8.94	61.8889	154.611	0.71414
8.97	89.4444	192.444	0.6827
9	71.3333	200.278	0.73737
9.03	59.9444	211.611	0.77926
9.06	105.611	164.333	0.60877
9.09	124.167	213.5	0.63228
9.12	84.1111	217.611	0.72123
9.15	89.9444	266.833	0.7479
9.18	80.1111	216.833	0.73022
9.21	91.4444	204.333	0.69083
9.24	114.833	180.833	0.61161
9.27	100	214.444	0.68198
9.3	94.6111	277.944	0.74605
9.33	99	205	0.67434
9.36	78	210	0.72917
9.39	112.778	134.944	0.54474
9.42	108.056	134.444	0.55441
9.45	92.5	177	0.65677
9.48	84.3333	178.722	0.67941
9.51	94.8333	200.944	0.67938
9.54	89.2222	160.778	0.64311
9.57	125.5	210.667	0.62667
9.6	92.9444	170.111	0.64667
9.63	76.5556	173.056	0.6933
9.66	108.5	202.833	0.6515
9.69	130.222	171.389	0.56824
9.72	83.2222	154.667	0.65016
9.75	113.444	264.222	0.69962
9.78	101.444	194.333	0.65702
9.81	106.722	182.278	0.63072
9.84	144.722	223.833	0.60733
9.87	111	199.722	0.64277
9.9	100.278	192.611	0.65763
9.93	101.222	211.833	0.67666
9.96	105.278	199.444	0.65451
9.99	109.167	189.833	0.63489
10.02	91.8333	153.5	0.62568
10.05	86.8889	152.778	0.63746
10.08	79.6111	187.889	0.70239
10.11	83.2222	184.222	0.68882
10.14	107.833	207.778	0.65833
10.17	61.1111	277.111	0.81932
10.2	83.9444	254.722	0.75213
10.23	130.778	224.111	0.6315
10.26	121.5	201.167	0.62345
10.29	85.4444	207.944	0.70877
10.32	126.833	269.5	0.67998
10.35	109.556	221.556	0.66913
10.38	69.8889	172.556	0.71173
10.41	108.167	192.222	0.63991
10.44	71.6667	215.389	0.75034
10.47	56.0556	245.556	0.81415
10.5	80.5	132.889	0.62275
10.53	103.944	213.056	0.6721
10.56	140	161.278	0.53531
10.59	102.722	188.278	0.647
10.62	103	188.889	0.64713
10.65	88.5556	203.722	0.69702
10.68	97.1667	178.667	0.64773
10.71	73.0556	195.278	0.72774
10.74	119.333	137.278	0.53496
10.77	114.444	234.611	0.67213
10.8	117.389	107.5	0.47801
10.83	89.2778	212.278	0.70394
10.86	102.167	216.833	0.67973
10.89	115.833	240.056	0.67452
10.92	93.3333	174.556	0.6516
10.95	119.111	158.222	0.57051
10.98	107.944	174.833	0.61827
11.01	109.722	193.611	0.63828
11.04	106.667	239.5	0.69186
11.07	114.056	225	0.66361
11.1	78.2222	234.278	0.74969
11.13	107.5	213.889	0.66551
11.16	106.389	208.278	0.6619
11.19	85.0556	174.111	0.67181
11.22	76.2222	208.278	0.73208
11.25	86.3333	171.778	0.66552
11.28	98.2778	195.278	0.66522
11.31	65	209	0.76277
11.34	126.611	166.278	0.56772
11.37	96.7222	181.833	0.65277
11.4	74.8333	219.5	0.74575
11.43	62.1111	183.222	0.74683
11.46	126.278	158.944	0.55727
11.49	100.611	216.444	0.68267
11.52	86.5	238.722	0.73403
11.55	74.6667	235.889	0.75957
11.58	106.667	220.5	0.67397
11.61	128.889	240.889	0.65144
11.64	112.833	224.611	0.66562
11.67	109.667	174.333	0.61385
11.7	101.944	165.611	0.61898
11.73	90.6667	168.167	0.64971
11.76	130.278	189.556	0.59267
11.79	108.611	162.5	0.59939
11.82	100.944	209.056	0.67437
11.85	98.4444	196.222	0.66591
11.88	92.2222	203.333	0.68797
11.91	85.9444	218.444	0.71765
11.94	85.8333	209.944	0.7098
11.97	97.2222	202.278	0.67538
12	75.8889	245.889	0.76416
12.03	96.1111	248.278	0.72092
12.06	80.4444	174.667	0.68467
12.09	87.8333	259.722	0.74728
12.12	103.333	181.389	0.63707
12.15	119.722	155.556	0.56509
12.18	62.9444	189.556	0.75072
12.21	80.7222	202.333	0.71482
12.24	68.1667	203.333	0.74893
12.27	78.7778	166.389	0.67868
12.3	108.722	193.056	0.63973
12.33	118.333	152.833	0.56361
12.36	69.2222	172.056	0.7131
12.39	65.4444	165.222	0.71628
12.42	97.2778	198.556	0.67117
12.45	107.889	165.556	0.60544
12.48	71.1111	242.611	0.77333
12.51	85.4444	198.611	0.6992
12.54	139.611	202.111	0.59145
12.57	77.8889	194.833	0.7144
12.6	82.5556	185.5	0.69202
12.63	66.1111	169.889	0.71987
12.66	104.278	203.167	0.66082
12.69	126.278	179.833	0.58748
12.72	86.5556	215.667	0.7136
12.75	126.444	205.611	0.61921
12.78	88.7222	198.556	0.69116
12.81	92.5	156.667	0.62876
12.84	91.9444	216.5	0.70191
12.87	76.8889	183.722	0.70497
12.9	103.444	168.667	0.61984
12.93	102	145.389	0.58769
12.96	90.8333	172.111	0.65455
12.99	99.6111	208.167	0.67635
13.02	94.4444	223.5	0.70295
13.05	89.2778	216.889	0.7084
13.08	69.7222	172.5	0.71216
13.11	87.8333	182.889	0.67556
13.14	111.833	148.444	0.57033
13.17	94.1111	229.167	0.70888
13.2	98.7778	287.611	0.74436
13.23	83.5	166.556	0.66607
13.26	95.1111	215.722	0.69401
13.29	87	178.611	0.67245
13.32	93.1111	223.722	0.70612
13.35	73.9444	212.833	0.74215
13.38	112	160.611	0.58916
13.41	111.111	157.667	0.58661
13.44	79.3889	185.444	0.70023
13.47	78.9444	197.944	0.71489
13.5	81.5556	219.944	0.7295
13.53	97.4444	167.167	0.63174
13.56	35.6667	159.222	0.81699
13.59	52.1667	185.278	0.7803
13.62	107.333	158.333	0.59598
13.65	86.3889	165.167	0.65658
13.68	91.7778	223.278	0.70869
13.71	57.1667	170.222	0.7486
13.74	86.0556	241	0.73688
13.77	111.667	248.556	0.69001
13.8	75.3333	188.778	0.71477
13.83	148.611	195.5	0.56813
13.86	69.6667	176.278	0.71674
13.89	57.4444	218	0.79145
13.92	143.389	173.111	0.54695
13.95	112	162.833	0.59248
13.98	136.833	201.389	0.59543
14.01	125.611	195.222	0.60848
14.04	83.3333	235.833	0.7389
14.07	99.3889	114.389	0.53508
14.1	83.3889	187.167	0.69179
14.13	98.1111	194.222	0.66439
14.16	110.889	195.278	0.63782
14.19	98.4444	164.5	0.62561
14.22	61.3889	207.444	0.77165
14.25	72.5556	221.167	0.75298
14.28	77.5	204.944	0.72561
14.31	84.3889	132.389	0.61071
14.34	97.3889	220.056	0.69321
14.37	127.222	146.278	0.53484
14.4	111.889	147.611	0.56883
14.43	89.5	254.556	0.73987
14.46	88.8333	229.889	0.72128
14.49	82	203.667	0.71295
14.52	92.2778	172.222	0.65112
14.55	73.8889	178.778	0.70756
14.58	130.556	215.389	0.62261
14.61	102.389	199.833	0.66121
14.64	105.444	172.944	0.62123
14.67	107.667	150.778	0.5834
14.7	110.722	285.833	0.72079
14.73	106.444	166.333	0.60978
14.76	106.333	159.333	0.59975
14.79	100.278	180.611	0.643
14.82	126.667	204.611	0.61764
14.85	114.167	169.722	0.59785
14.88	77.2222	190.722	0.7118
14.91	112.222	225.222	0.66743
14.94	78.7222	175.278	0.69007
14.97	106.556	183.444	0.63257

## Sheet: 20 nM BRC7WT + 20 nM RAD51
0	105.389	163.889	0.608624
0.03	90.9444	168.056	0.648863
0.06	91.7778	200	0.685453
0.09	140.5	210.778	0.600032
0.12	99.8889	197.333	0.663925
0.15	96.6667	222.056	0.696706
0.18	131.667	161.722	0.551221
0.21	147.333	201.778	0.577976
0.24	103.333	252.278	0.70942
0.27	107.667	199.333	0.649294
0.3	120.278	161.111	0.572557
0.33	118.667	165.444	0.582323
0.36	176.944	196.556	0.526253
0.39	136.722	182.056	0.571105
0.42	101.111	198.389	0.6624
0.45	154.833	195.889	0.55853
0.48	139.833	170.278	0.549086
0.51	101.222	202.556	0.666789
0.54	155.722	202.778	0.565628
0.57	129.778	264.722	0.671032
0.6	128.611	230.167	0.64153
0.63	123.222	257.722	0.676535
0.66	79.6667	195.722	0.710712
0.69	100.556	199.889	0.665311
0.72	125.333	250.333	0.666371
0.75	141.167	168.5	0.544133
0.78	129.5	220.722	0.630235
0.81	69.6667	251	0.782744
0.84	137.5	234.667	0.630542
0.87	84.3333	233.778	0.734893
0.9	90.5556	251.611	0.735347
0.93	78.9444	175.889	0.690211
0.96	95.7222	227.833	0.704155
0.99	88.5556	217.722	0.710865
1.02	115.556	266.611	0.69763
1.05	131.389	231.778	0.638213
1.08	114.389	206.833	0.643895
1.11	101.889	185.778	0.645809
1.14	157.833	215.389	0.577106
1.17	144.889	211.667	0.593643
1.2	130.389	165.222	0.558917
1.23	108.722	208.778	0.657568
1.26	146.778	241.222	0.621707
1.29	103.056	174.278	0.628405
1.32	157.667	225.889	0.588934
1.35	96.7778	215.722	0.690311
1.38	112.611	225.667	0.667105
1.41	90.1111	233.111	0.72121
1.44	106.333	204.889	0.658336
1.47	124.278	187.278	0.601106
1.5	125.167	216.667	0.633837
1.53	143.389	246.444	0.632179
1.56	140.889	157.389	0.527659
1.59	113.889	298.833	0.724054
1.62	105.389	185.944	0.638253
1.65	100.444	174.944	0.635263
1.68	127.444	141.389	0.525935
1.71	148.056	247.722	0.625912
1.74	115.944	266.444	0.696789
1.77	108.278	256.667	0.703303
1.8	132.278	189.5	0.588916
1.83	102.444	213.667	0.675923
1.86	159.111	199.111	0.555831
1.89	191.111	219	0.534002
1.92	152.889	204.056	0.571673
1.95	120.333	244.5	0.670169
1.98	128.889	252.222	0.661808
2.01	76.8333	270.778	0.778968
2.04	145.167	195.111	0.573388
2.07	120	255.944	0.680804
2.1	75.6111	257.333	0.772902
2.13	120.056	232.833	0.659792
2.16	93.0556	239.389	0.720087
2.19	109.222	218.889	0.667118
2.22	123.5	218.5	0.638889
2.25	116.944	159.611	0.577139
2.28	92.5556	224.444	0.708027
2.31	113.111	188.056	0.624424
2.34	157.056	180.667	0.534956
2.37	135.444	207.667	0.605246
2.4	128.833	161.722	0.556597
2.43	108.667	158.389	0.593093
2.46	103	275.444	0.727833
2.49	109.278	254.556	0.699649
2.52	99.3333	240.889	0.708034
2.55	156.889	232.722	0.597319
2.58	157.5	186.167	0.541707
2.61	121.056	266.944	0.688001
2.64	123.556	198.056	0.615823
2.67	130.722	225.667	0.633203
2.7	164.611	219.667	0.571635
2.73	109.556	245.222	0.691199
2.76	138.333	114.556	0.452988
2.79	43.0556	150.611	0.777682
2.82	95.3889	172.611	0.644071
2.85	125.333	181.167	0.591082
2.88	110.722	210	0.654772
2.91	143.889	214.222	0.5982
2.94	132.889	183.611	0.58013
2.97	139.444	216.389	0.608119
3	98.2778	230.833	0.701384
3.03	135.722	190.111	0.583461
3.06	132.611	180.056	0.575871
3.09	141.389	258.833	0.646724
3.12	159.667	206.944	0.564479
3.15	121.333	196.444	0.618182
3.18	134.056	203.833	0.603256
3.21	66.0556	183	0.734776
3.24	138.833	165	0.543061
3.27	111.944	203.167	0.644746
3.3	154.278	190.778	0.55289
3.33	90.5556	261.444	0.74274
3.36	89.2778	233.167	0.723122
3.39	87.2778	216.778	0.712955
3.42	97.2222	148.389	0.604162
3.45	102.222	187.389	0.647036
3.48	106.389	183.167	0.632579
3.51	95.8333	198.444	0.674344
3.54	140.944	275.833	0.661824
3.57	119.833	210.111	0.636808
3.6	116.056	241.778	0.675671
3.63	144.833	246.056	0.629477
3.66	112.056	196.556	0.636904
3.69	171.278	170.778	0.499269
3.72	271.167	51.8889	0.160619
3.75	285.778	7.16667	0.0244643
3.78	248.944	-1.27778	-0.00515926
3.81	238.389	1.22222	0.00510086
3.84	245.278	22.9444	0.0855427
3.87	229.667	16.6111	0.0674487
3.9	222.278	59.0556	0.209913
3.93	310.5	-10.3889	-0.0346168
3.96	185.556	50.3889	0.213563
3.99	65.2778	130.222	0.666098
4.02	168.167	165.111	0.495416
4.05	138.278	151.167	0.522265
4.08	126.222	213.389	0.628333
4.11	126.222	189.167	0.599789
4.14	96.3889	184.833	0.65725
4.17	131.889	220.278	0.625493
4.2	134.444	201.944	0.60033
4.23	160.944	214.611	0.57145
4.26	121.889	194.278	0.614479
4.29	104.611	174.944	0.625795
4.32	100.333	156.722	0.609682
4.35	130.389	214.778	0.622244
4.38	135.111	179.889	0.571076
4.41	102.889	199.056	0.659246
4.44	71.3889	174.944	0.710194
4.47	94.1111	219.222	0.699645
4.5	123.944	190.056	0.605272
4.53	87.9444	140.667	0.61531
4.56	89.7778	175.778	0.661925
4.59	131.778	184.222	0.582982
4.62	116.722	161	0.579716
4.65	105.778	204.5	0.659087
4.68	133.222	197.889	0.597651
4.71	135.944	216.667	0.614464
4.74	110.333	231.889	0.677597
4.77	112.444	216.444	0.658108
4.8	109.056	174.556	0.615475
4.83	117.222	155.5	0.570177
4.86	94.9444	184.222	0.659901
4.89	90.6667	166.5	0.64744
4.92	158.278	177.722	0.528935
4.95	92.6667	197.556	0.680704
4.98	153.778	159.889	0.509741
5.01	99.6667	202.722	0.670402
5.04	105.556	187.222	0.639469
5.07	154.667	129.278	0.455293
5.1	161.889	226.5	0.583178
5.13	144.222	165.611	0.534517
5.16	106.833	114.889	0.518166
5.19	114.611	185.333	0.617892
5.22	107.889	231.222	0.681848
5.25	104.444	164.556	0.611731
5.28	124.778	170.333	0.577184
5.31	120.667	213.167	0.638542
5.34	135.333	213.111	0.611607
5.37	142.722	164.167	0.534938
5.4	142.167	218.778	0.606126
5.43	112.333	164.944	0.594871
5.46	115.722	185.556	0.615895
5.49	118	167.167	0.586207
5.52	122.667	185.111	0.601444
5.55	138.889	179.778	0.564156
5.58	165.833	164.556	0.498066
5.61	138.333	199.167	0.590123
5.64	92.7222	207.222	0.690869
5.67	97.6667	167.167	0.631215
5.7	102.611	158.278	0.606687
5.73	97.5	198.278	0.670361
5.76	130.611	218.611	0.625994
5.79	108.444	167.389	0.606848
5.82	129.667	168.056	0.564471
5.85	112.056	153.778	0.578474
5.88	116.056	176.778	0.603681
5.91	149.5	143.778	0.490244
5.94	129.944	132.278	0.504449
5.97	121	224.833	0.65012
6	143.111	190.111	0.570524
6.03	155.889	203	0.565635
6.06	135.222	233.222	0.632992
6.09	81.1111	149.167	0.647768
6.12	89.8889	159.389	0.639403
6.15	145.556	190.556	0.566942
6.18	133.889	146.722	0.522867
6.21	122.389	204.611	0.625722
6.24	153.111	146.222	0.488493
6.27	112.111	215.111	0.657385
6.3	182.833	184.056	0.501666
6.33	113.444	205.667	0.644499
6.36	88.1111	182	0.673797
6.39	137.667	174.5	0.558996
6.42	124.611	206.056	0.623152
6.45	165.167	172.333	0.510617
6.48	98.2222	169.389	0.632967
6.51	116.833	216.333	0.649325
6.54	114.833	161.889	0.585023
6.57	162.389	214.333	0.568943
6.6	114.111	167.444	0.594712
6.63	155.278	190.556	0.551004
6.66	90.9444	143.333	0.611809
6.69	107.444	250.333	0.699689
6.72	80.8889	168.222	0.67529
6.75	113.944	219.389	0.658167
6.78	87.7222	159.389	0.645009
6.81	140.889	164.333	0.538406
6.84	126.167	140.667	0.527171
6.87	134.778	169.944	0.557703
6.9	137.833	251.056	0.645571
6.93	111.667	160.778	0.590131
6.96	108.778	184.722	0.629377
6.99	113.556	202.889	0.641152
7.02	107.667	145.611	0.574907
7.05	107.944	160.056	0.597222
7.08	113.278	208.889	0.648388
7.11	119.778	230.611	0.658158
7.14	142.222	174.333	0.55072
7.17	133.778	142.944	0.516563
7.2	107.611	180.278	0.626206
7.23	95.4444	133.722	0.583515
7.26	129.833	195.111	0.600445
7.29	147.778	165.667	0.528536
7.32	131.333	174	0.569869
7.35	140.444	149.556	0.515709
7.38	153.778	180.722	0.540276
7.41	135.167	161.111	0.543784
7.44	126.444	147.611	0.538617
7.47	163.833	159.889	0.493908
7.5	136.722	165.167	0.547111
7.53	130.889	163.444	0.555304
7.56	97	172.722	0.640371
7.59	172	155.611	0.474987
7.62	119.833	122.333	0.505162
7.65	103	167.611	0.61938
7.68	133.722	193.833	0.591757
7.71	151.5	219.278	0.591399
7.74	98.5	145.167	0.595759
7.77	127	168.5	0.57022
7.8	147.944	154.056	0.510118
7.83	157.167	145.167	0.480154
7.86	126.389	198.833	0.611377
7.89	111.944	197.278	0.637981
7.92	133.944	178.5	0.571302
7.95	128	151.167	0.541493
7.98	79.7778	220.389	0.734222
8.01	100.611	243.111	0.707289
8.04	112.167	121.667	0.520314
8.07	119.611	156.056	0.566102
8.1	101.333	121.333	0.54491
8.13	88.7222	159.278	0.642249
8.16	102.722	123.444	0.545812
8.19	126.111	191.278	0.602661
8.22	136.222	173.167	0.559706
8.25	134.611	170.667	0.559054
8.28	130.556	218.722	0.626213
8.31	145.889	167.722	0.53481
8.34	137.944	232	0.627121
8.37	158.222	140.667	0.470632
8.4	129.167	126.944	0.495662
8.43	88.3889	173.222	0.662136
8.46	88.8333	230.222	0.721574
8.49	131.222	163.5	0.55476
8.52	165.222	240.611	0.592882
8.55	144.722	211.667	0.59392
8.58	119.833	123.333	0.507197
8.61	149.667	138.444	0.480524
8.64	107.222	179.944	0.62662
8.67	105.167	149.056	0.58632
8.7	104.056	223	0.681841
8.73	136.222	220.778	0.618425
8.76	162.611	237.889	0.59398
8.79	148.944	216.333	0.592243
8.82	174.056	213	0.550309
8.85	147.056	172.111	0.539252
8.88	63.3333	207.833	0.766441
8.91	104.667	243.722	0.699569
8.94	134.778	192.167	0.587766
8.97	130.611	188.278	0.590418
9	116.667	206.389	0.638865
9.03	132.778	180.111	0.575639
9.06	107.5	161.778	0.600784
9.09	133.056	159.778	0.545627
9.12	161.444	168.778	0.511104
9.15	124.722	159.056	0.560493
9.18	90	189	0.677419
9.21	85.8889	219.333	0.718602
9.24	163	176.222	0.519489
9.27	120.833	219.722	0.645188
9.3	128.333	176.444	0.578928
9.33	160.667	162.778	0.503263
9.36	100.333	139.778	0.582138
9.39	96.8333	203.167	0.677222
9.42	113.111	240.111	0.679774
9.45	149.056	186.167	0.555353
9.48	112	200.833	0.641982
9.51	113.833	221.278	0.660312
9.54	107.056	182.444	0.630205
9.57	111.167	182.389	0.62131
9.6	116.611	181.278	0.608542
9.63	95.6111	190.722	0.666085
9.66	160.222	211.5	0.568973
9.69	162.444	182.889	0.529601
9.72	117.5	171.778	0.593816
9.75	175.5	173.167	0.496654
9.78	179.389	203.111	0.531009
9.81	109.056	241.667	0.689054
9.84	91.2222	176.833	0.659689
9.87	150.444	140.5	0.48291
9.9	147.111	166.222	0.530496
9.93	131.444	181.722	0.580273
9.96	162.111	206.944	0.560741
9.99	105	225.833	0.68262
10.02	164.333	182	0.525505
10.05	101.833	205.056	0.668175
10.08	109.722	122.444	0.527399
10.11	135.889	186.222	0.57813
10.14	132.222	185	0.583187
10.17	135.944	175.889	0.564048
10.2	121.222	216.056	0.640586
10.23	119.278	178.333	0.599216
10.26	125.444	193.667	0.606894
10.29	111.833	154.833	0.580625
10.32	111	230.111	0.674593
10.35	124.611	195.889	0.611198
10.38	116.667	187.444	0.616368
10.41	77.2778	175.167	0.693882
10.44	112.944	183.889	0.619502
10.47	144.444	136.278	0.485454
10.5	81.3333	208.167	0.719056
10.53	142.167	167.333	0.540657
10.56	147.833	184.167	0.554719
10.59	123.222	145.778	0.541925
10.62	103.556	238.889	0.697599
10.65	162.833	192.778	0.542103
10.68	77.6111	225.056	0.743576
10.71	141.5	188.778	0.571573
10.74	149.778	122.556	0.45002
10.77	119.778	183.889	0.605562
10.8	128.778	86.5	0.401806
10.83	132.944	138.389	0.510033
10.86	103.889	160.556	0.607143
10.89	98.5556	152.278	0.607087
10.92	117.611	240.889	0.671936
10.95	120.667	195.111	0.617875
10.98	125.722	145.056	0.5357
11.01	131.111	204.444	0.609272
11.04	127.278	192.611	0.602119
11.07	107.722	179.667	0.625169
11.1	118.444	216.167	0.646024
11.13	124.389	171.722	0.579925
11.16	135.667	135.333	0.499385
11.19	107.278	151.333	0.585177
11.22	141.944	146.5	0.507897
11.25	173.611	163.722	0.485343
11.28	71	134.556	0.654595
11.31	127.944	237.944	0.650319
11.34	111.667	192.889	0.633345
11.37	87.3889	229.667	0.724374
11.4	110.278	169.5	0.605838
11.43	119.389	99.1667	0.453737
11.46	120.889	196.889	0.61958
11.49	109.778	231.333	0.678176
11.52	166.611	156.556	0.484442
11.55	164.556	220.278	0.572398
11.58	127.333	172.778	0.575713
11.61	140	146.278	0.510964
11.64	113.5	155.222	0.577631
11.67	99.4444	231.333	0.699362
11.7	99.8889	210.444	0.678124
11.73	103.556	244.833	0.702759
11.76	118.222	208	0.637602
11.79	86.1667	211.5	0.710526
11.82	108.056	167.444	0.607784
11.85	114.889	176.889	0.606245
11.88	88.1667	142.778	0.618234
11.91	133.056	181.056	0.576406
11.94	133.611	130.444	0.494004
11.97	160.889	134.556	0.455434
12	109.222	202.833	0.649991
12.03	138.889	204.889	0.595992
12.06	125.778	177.056	0.584663
12.09	122.278	133.333	0.521626
12.12	140.333	175.889	0.556219
12.15	119.722	156.611	0.566747
12.18	111.667	170	0.60355
12.21	155	192.944	0.554527
12.24	121.167	161.056	0.570669
12.27	124.111	226.889	0.646407
12.3	147.111	130.167	0.469445
12.33	143.889	166.333	0.536175
12.36	133.056	175.611	0.568934
12.39	144.444	191.111	0.569536
12.42	111.111	179.167	0.617225
12.45	161.889	247.556	0.604613
12.48	136.944	113.056	0.452222
12.51	173.556	203.833	0.540115
12.54	149.444	161.444	0.5193
12.57	157.167	180.778	0.534933
12.6	120.167	138.833	0.536036
12.63	140.556	244.833	0.635289
12.66	119.056	185.444	0.609013
12.69	77.1111	211.167	0.732511
12.72	143.667	166.722	0.53714
12.75	137.444	160.667	0.538949
12.78	119.611	224.556	0.652462
12.81	152.889	191.389	0.555914
12.84	143.722	219.5	0.604313
12.87	88.8333	197	0.689213
12.9	166.889	88.8333	0.347382
12.93	136.167	175.278	0.56279
12.96	105.389	192.167	0.645818
12.99	142.444	173	0.548433
13.02	123.944	229.833	0.649655
13.05	102.778	215	0.676573
13.08	142.778	164.944	0.536017
13.11	132.944	181.278	0.576909
13.14	147.167	190.5	0.564166
13.17	124.5	148.667	0.544234
13.2	91.2222	150.333	0.622355
13.23	111	194.778	0.636991
13.26	125.167	226.667	0.644244
13.29	165.222	195.889	0.542462
13.32	157.889	130.389	0.452303
13.35	105.611	171.611	0.619038
13.38	147.833	161.889	0.522691
13.41	112.056	145.333	0.564645
13.44	120.056	193.333	0.616912
13.47	77.4444	173.5	0.691388
13.5	152.889	227.833	0.598424
13.53	148.5	215	0.591472
13.56	117.111	134.833	0.535171
13.59	153.944	219	0.587219
13.62	148.222	190.556	0.56248
13.65	137.778	123.222	0.472116
13.68	133.778	147.667	0.524674
13.71	132.556	195.278	0.595662
13.74	152.444	160.889	0.513475
13.77	157.722	194.889	0.552702
13.8	154.111	217.056	0.584793
13.83	112.278	206.722	0.648032
13.86	157	187.667	0.544487
13.89	115.556	220.222	0.655857
13.92	97.2778	160.444	0.622548
13.95	116.167	221.389	0.655859
13.98	121.222	196.889	0.618931
14.01	119.667	155.611	0.565288
14.04	106.611	223.444	0.67699
14.07	111.111	163.167	0.594896
14.1	169.611	150	0.46932
14.13	121.5	178.278	0.5947
14.16	116.944	166	0.586688
14.19	144.5	200.389	0.581024
14.22	153.611	212.833	0.580807
14.25	83.5556	153.056	0.646865
14.28	108.167	213.056	0.663265
14.31	123.611	196.722	0.614117
14.34	141.889	175.778	0.55334
14.37	143.111	166.444	0.537688
14.4	106.778	138.111	0.563975
14.43	152.5	200.944	0.568532
14.46	129.222	197.056	0.60395
14.49	124.778	164.056	0.567994
14.52	99.5	221.833	0.690353
14.55	168.278	143.444	0.460168
14.58	166.944	202.833	0.548528
14.61	99.9444	256.833	0.719869
14.64	120.667	144.722	0.545321
14.67	131.833	152.444	0.536252
14.7	93.8333	156.333	0.624917
14.73	155.722	181.389	0.538069
14.76	101.556	217.444	0.681644
14.79	135.444	99.3889	0.423232
14.82	95.6111	249.833	0.723223
14.85	104.222	237.889	0.695356
14.88	122.889	200.056	0.619474
14.91	167.056	142.333	0.460047
14.94	82.6111	211.833	0.719434
14.97	103	221.611	0.682697

## Sheet: 20 nM BRC7T1980I + 20 nM RAD51
0	54.5556	159.889	0.745596
0.03	31.1111	143.778	0.822109
0.06	30.7778	117	0.791729
0.09	71.5556	114.333	0.615063
0.12	74.3333	67.8333	0.47714
0.15	80.3889	87.1667	0.520225
0.18	54.4444	103.167	0.654565
0.21	70.3333	152.722	0.684682
0.24	59.6667	93.2222	0.609738
0.27	35.0556	131	0.788893
0.3	52.4444	112.944	0.682902
0.33	26	131.056	0.834453
0.36	66.1667	145.778	0.687811
0.39	79.4444	120.444	0.602557
0.42	74.8889	110.444	0.595923
0.45	105.278	97.7778	0.481532
0.48	44.2222	164.278	0.787903
0.51	70.3333	115.278	0.621072
0.54	72	119.056	0.623146
0.57	70.0556	162.056	0.698181
0.6	103.556	104.778	0.502933
0.63	96.9444	118.5	0.550026
0.66	69.2222	110.444	0.614719
0.69	53.6111	123.222	0.696827
0.72	42.0556	125.333	0.748755
0.75	115.611	143.944	0.55458
0.78	71.2222	113.167	0.613739
0.81	26.5	166.611	0.862773
0.84	54.9444	145.389	0.725735
0.87	89.3889	126.722	0.586375
0.9	78.7222	110.444	0.583847
0.93	65.9444	145.389	0.68796
0.96	73.7222	69.3333	0.48466
0.99	56.7778	83.8889	0.596367
1.02	96.5	133.667	0.580739
1.05	66.2222	59.7778	0.474427
1.08	44.8889	110.444	0.711016
1.11	76.3889	77.7778	0.504505
1.14	73.3889	82.5556	0.529391
1.17	84.9444	44.6667	0.344621
1.2	77.8889	99.3889	0.560639
1.23	62.2222	100	0.616438
1.26	52.8333	94.3889	0.641132
1.29	52.2222	129	0.711833
1.32	42.1111	114.556	0.731206
1.35	74.8333	104.611	0.582972
1.38	38.2222	119.333	0.757405
1.41	60.7778	102.778	0.628397
1.44	94.1111	116.833	0.553858
1.47	52	108.111	0.675226
1.5	54.1111	112.5	0.675225
1.53	84.6111	130.667	0.606968
1.56	63.2222	104.111	0.622178
1.59	29.6667	131.056	0.815417
1.62	60.1111	103.444	0.632473
1.65	79.3333	126.556	0.614679
1.68	31.7222	67.3889	0.679933
1.71	54.8889	96.1667	0.636631
1.74	79.3333	102.722	0.564236
1.77	67.4444	99.1111	0.595063
1.8	63.7778	124.889	0.661955
1.83	78.5	88	0.528529
1.86	58	115.778	0.66624
1.89	71.3889	172.444	0.707223
1.92	61.5556	75.3889	0.550507
1.95	33.0556	99.5	0.750629
1.98	48	108.056	0.692417
2.01	57.6111	135.667	0.701926
2.04	88.1667	130.889	0.597515
2.07	41.0556	105.5	0.719864
2.1	35.5556	113.389	0.761283
2.13	70.9444	100.222	0.585524
2.16	69.6111	104.611	0.600446
2.19	91.5	126.111	0.579525
2.22	90.0556	133.778	0.597667
2.25	79.3333	101.556	0.561425
2.28	48.3333	116.444	0.706676
2.31	50.8889	155.056	0.7529
2.34	63.9444	90.5556	0.58612
2.37	83.7222	92.0556	0.523704
2.4	40.2778	140.333	0.776992
2.43	66.2778	84.2778	0.559779
2.46	74.8333	131.556	0.637416
2.49	55	100.556	0.646429
2.52	60.7222	111.389	0.647192
2.55	45.4444	116.778	0.719863
2.58	76.1667	136.556	0.641943
2.61	70.8889	179.333	0.716696
2.64	72.7222	73.9444	0.504167
2.67	64.1111	118.444	0.648813
2.7	69.8889	151.056	0.683681
2.73	67	111.611	0.624883
2.76	53.7222	133.667	0.713312
2.79	38.8333	73.7222	0.654985
2.82	39.1111	106.944	0.732218
2.85	20.8889	105.111	0.834215
2.88	73.7222	108.778	0.596043
2.91	54.0556	121.722	0.692478
2.94	85.6111	99.7222	0.53807
2.97	78.6111	150.833	0.657385
3	68.9444	91.7778	0.571034
3.03	50.8889	101.056	0.665082
3.06	49.7778	72.7778	0.593835
3.09	41.7778	94.6667	0.693811
3.12	71.8333	124.444	0.634022
3.15	42.0556	77.5	0.648234
3.18	87	136	0.609865
3.21	52	113.333	0.685484
3.24	74.3889	109.167	0.594734
3.27	68.3333	89.6111	0.567358
3.3	60.2222	140.333	0.699723
3.33	34.8333	158.444	0.819776
3.36	47.1111	171	0.784004
3.39	67.9444	123.389	0.64489
3.42	77.7778	102.5	0.568567
3.45	83.3333	144.111	0.63361
3.48	56.1667	101.667	0.644139
3.51	60.3889	95.0556	0.611508
3.54	81	99.7778	0.551936
3.57	50.7778	104.111	0.672166
3.6	55.8333	111.889	0.667108
3.63	68.8333	85.4444	0.553835
3.66	96.4444	111.389	0.535953
3.69	41.2778	95.7222	0.698702
3.72	47.1111	95.6667	0.670039
3.75	57.3889	142.389	0.712736
3.78	78	99.3333	0.56015
3.81	55.0556	109.889	0.666218
3.84	59.2222	134.278	0.693942
3.87	69.6111	118.556	0.630056
3.9	62.3333	133.111	0.681069
3.93	73.7778	83.1111	0.529745
3.96	36.7222	78.1667	0.680368
3.99	61.5556	69.0556	0.528711
4.02	65.6111	118.556	0.643741
4.05	10.5556	150	0.934256
4.08	60.6111	94.2222	0.60854
4.11	54.2778	129.333	0.704387
4.14	89.6667	118.222	0.56868
4.17	93.1667	105.556	0.531171
4.2	131.611	106.444	0.447141
4.23	59.6667	132.389	0.689326
4.26	53.7778	97.7778	0.645161
4.29	72.5556	124.222	0.631282
4.32	50.1111	94.2778	0.652943
4.35	64.3333	140.722	0.686264
4.38	65.3333	145.056	0.689464
4.41	62.7222	75.2778	0.545491
4.44	89.0556	144.556	0.618787
4.47	108.778	84.3889	0.436871
4.5	90.8889	131.722	0.591715
4.53	80	143	0.641256
4.56	60.8889	146.722	0.706717
4.59	61.1111	131.389	0.68254
4.62	40.1667	129.889	0.763803
4.65	44.5	117.056	0.724553
4.68	85.7222	89.3333	0.510314
4.71	90.3333	140.722	0.609041
4.74	51.8889	164.611	0.760328
4.77	95.7222	84.2778	0.46821
4.8	84.4444	87.0556	0.507613
4.83	44.0556	109.667	0.713408
4.86	62.2222	120.778	0.659988
4.89	59.6111	53.9444	0.475049
4.92	39.7222	122.611	0.755305
4.95	38.5556	138.556	0.782309
4.98	64.9444	126.556	0.660865
5.01	83.9444	138.278	0.62225
5.04	89.8333	62.3889	0.409854
5.07	52.1111	143.556	0.733674
5.1	49.3889	133	0.729211
5.13	43.1111	74.5	0.633444
5.16	86	116	0.574257
5.19	70.6111	95.5556	0.575059
5.22	40.1111	110.278	0.733284
5.25	68.3889	104.556	0.604562
5.28	31.1111	164.556	0.840999
5.31	41.2778	85.6667	0.674836
5.34	61.6667	120.611	0.661689
5.37	75.9444	143.056	0.653222
5.4	46.7222	137.111	0.745845
5.43	73.7778	96.4444	0.56658
5.46	69.7778	113.444	0.619163
5.49	97.4444	133.056	0.577248
5.52	91.5	95.1667	0.509821
5.55	68.9444	90.9444	0.568798
5.58	66.0556	118.278	0.641652
5.61	57.1111	137.444	0.706453
5.64	50.2222	93.6111	0.65083
5.67	94.6667	138.889	0.594672
5.7	45.1111	133.667	0.747669
5.73	70.9444	167.389	0.702331
5.76	85.2778	84.7778	0.49853
5.79	51.1111	139.889	0.732403
5.82	104.667	102.889	0.495717
5.85	51.7222	141.444	0.73224
5.88	67.5556	143.889	0.680504
5.91	68.7222	154.389	0.691982
5.94	64.4444	107.222	0.624595
5.97	31.6667	121.5	0.793254
6	62.8889	155.722	0.712325
6.03	57.1111	121.389	0.68005
6.06	57.3333	154.278	0.729063
6.09	72.7778	95.8333	0.568369
6.12	71.3333	141.722	0.665189
6.15	39.3889	101.556	0.720536
6.18	83.2222	131.222	0.611917
6.21	85.0556	150.278	0.638574
6.24	34	125.222	0.786462
6.27	51.1111	131.056	0.719427
6.3	43.1111	126.333	0.745574
6.33	47.5556	138.833	0.744858
6.36	33.8333	118.611	0.778061
6.39	103	123.556	0.545365
6.42	73	140.111	0.657456
6.45	98.7222	92.6111	0.48403
6.48	45.5	155.222	0.773319
6.51	67.8889	146.333	0.683091
6.54	48.0556	143.444	0.749057
6.57	60.1111	131.5	0.686286
6.6	82.3889	116.222	0.585175
6.63	67.1667	126.111	0.652486
6.66	62.7222	133.111	0.679716
6.69	32.5	107.778	0.768317
6.72	53.4444	130.944	0.710154
6.75	55.7222	165.611	0.748243
6.78	55.9444	117.111	0.676726
6.81	60.1111	114.611	0.655962
6.84	87.6667	134.611	0.605599
6.87	68.7222	81.7778	0.543374
6.9	87.7778	95	0.519757
6.93	69.1111	78.7778	0.532682
6.96	65.7222	127.778	0.66035
6.99	74.9444	129.056	0.632625
7.02	84.6667	171.111	0.668983
7.05	59.6111	104.5	0.636764
7.08	76.4444	105.833	0.580616
7.11	61.2222	144.389	0.702243
7.14	75	122.278	0.619825
7.17	66.3889	128	0.658474
7.2	79.2222	105.889	0.572029
7.23	74.2222	103.944	0.583411
7.26	53.3333	127	0.704251
7.29	59.6111	93.7778	0.611373
7.32	53.2222	125.944	0.702946
7.35	64	134.889	0.678212
7.38	60.3889	158.167	0.723691
7.41	65.5556	91.8889	0.583627
7.44	56.0556	100.667	0.642325
7.47	48.8889	111.389	0.694974
7.5	91.0556	108.056	0.54269
7.53	56.1667	110.222	0.662437
7.56	53.8333	131.5	0.709532
7.59	52	63.7222	0.550648
7.62	46.4444	128.944	0.735192
7.65	55.7778	82.5556	0.596787
7.68	54.6111	90.0556	0.622504
7.71	74.5	88.5556	0.543101
7.74	54.2778	111	0.671597
7.77	100.111	95.5556	0.488359
7.8	55.2222	111.778	0.669328
7.83	32.5	75.9444	0.700307
7.86	55.0556	121	0.687283
7.89	95.1667	143.722	0.601628
7.92	73	153.389	0.677546
7.95	38.4444	112.444	0.745214
7.98	60	124.167	0.674208
8.01	55.2778	65.4444	0.542108
8.04	56.2778	144.667	0.719934
8.07	55.0556	138.667	0.715802
8.1	72.8889	111.222	0.604104
8.13	64.3333	87.8333	0.577218
8.16	104.056	80.5	0.436183
8.19	45.6111	111.556	0.709791
8.22	49.1111	180.5	0.786112
8.25	57.6111	135.167	0.701153
8.28	93.5556	102.222	0.522134
8.31	59.9444	116.222	0.659729
8.34	60.0556	160.222	0.727364
8.37	70.1667	109.611	0.609703
8.4	57.5556	115.889	0.668161
8.43	52.6667	139.778	0.726328
8.46	61.5	129.167	0.677448
8.49	40.9444	93.4444	0.695329
8.52	54.6667	109.944	0.667904
8.55	52.4444	148.667	0.739227
8.58	66.7222	118.444	0.639664
8.61	63.5	135.111	0.68028
8.64	33.8333	102.889	0.75254
8.67	66.4444	98.3889	0.596899
8.7	63.7778	133.444	0.67662
8.73	68.0556	131.778	0.659438
8.76	75.2778	136.444	0.64445
8.79	86.6111	101.056	0.538484
8.82	29.6667	156.333	0.840502
8.85	43.3889	98.8889	0.695041
8.88	55.5556	121.167	0.685633
8.91	76.7778	137.722	0.642062
8.94	124.944	79.8333	0.389854
8.97	44.4444	104.056	0.700711
9	63.1111	105.333	0.62533
9.03	64.6111	104	0.616804
9.06	69.4444	114.667	0.622812
9.09	42.7778	77.1111	0.643188
9.12	47	137	0.744565
9.15	66.3333	146	0.687598
9.18	43.3889	114.611	0.725387
9.21	50.5556	114.944	0.694528
9.24	68.7222	134.5	0.661837
9.27	42.3889	95.1111	0.691717
9.3	53.3889	84.1111	0.611717
9.33	49.7222	65.8889	0.569918
9.36	78.8889	78.2778	0.498056
9.39	55.1667	92.0556	0.625283
9.42	49.1111	130	0.725806
9.45	32.1111	121.667	0.791185
9.48	76.5	117.889	0.606459
9.51	47.6111	107.944	0.693929
9.54	66.1667	73.5556	0.526441
9.57	87.2222	124.722	0.588467
9.6	52.2222	126.722	0.708165
9.63	29.7222	78.2222	0.724653
9.66	45.2222	53.4444	0.541667
9.69	55.8333	47.2778	0.458513
9.72	60.8889	121.333	0.665854
9.75	98.6667	68.0556	0.408197
9.78	35.4444	114.778	0.764053
9.81	62.2778	104.111	0.62571
9.84	86.1111	77.7222	0.474398
9.87	47.7778	97.9444	0.672131
9.9	54.9444	156.111	0.739668
9.93	63.8889	96.3889	0.601386
9.96	68.7222	124.278	0.643926
9.99	41.5	77.8889	0.652396
10.02	58.2222	144.222	0.712404
10.05	61.7778	128.222	0.674854
10.08	52.1111	115.444	0.688992
10.11	84.1667	103.833	0.552305
10.14	67.1667	127.5	0.654966
10.17	56.7778	86.1111	0.602644
10.2	65.7222	113.833	0.633973
10.23	69.2222	74.0556	0.516867
10.26	61.8333	120.5	0.660878
10.29	53.9444	120.389	0.690567
10.32	53.8889	116.889	0.68445
10.35	46.1111	136.333	0.747259
10.38	47.0556	98.2778	0.676223
10.41	58.5556	72.2222	0.552251
10.44	57.6667	87	0.601382
10.47	57.1111	121.222	0.679751
10.5	71.0556	119.111	0.626351
10.53	60.7222	86.8333	0.588479
10.56	66.4444	122.389	0.648132
10.59	56.7222	81	0.58814
10.62	51.0556	123.5	0.707511
10.65	16.2222	206.778	0.927255
10.68	13.4444	123.111	0.901546
10.71	59.7778	114.889	0.657761
10.74	59	115.333	0.661568
10.77	55.0556	140.889	0.719025
10.8	51.1111	118.111	0.697965
10.83	87	119.722	0.579145
10.86	60.8333	124.889	0.67245
10.89	32.7222	133.111	0.80268
10.92	52.5556	133.667	0.71778
10.95	61.5556	137.944	0.691451
10.98	74.9444	94.9444	0.558862
11.01	78.8333	114.222	0.591655
11.04	97.2222	165.278	0.62963
11.07	50.8889	104.722	0.672974
11.1	60.9444	122.278	0.667374
11.13	64.7778	144.278	0.690141
11.16	60.2222	100.444	0.625173
11.19	45.7778	133.5	0.744654
11.22	70.5556	102.5	0.592295
11.25	53.7222	125.333	0.699969
11.28	82.5	125.056	0.602516
11.31	69.9444	105.444	0.601204
11.34	42.3333	106.833	0.716201
11.37	80.7778	92.9444	0.535018
11.4	64.3333	118.056	0.647274
11.43	31.2778	105.944	0.772065
11.46	48.2778	121.722	0.716013
11.49	105.5	107.944	0.505726
11.52	42.3889	115.944	0.732281
11.55	57.1667	142.722	0.714008
11.58	55.9444	118.222	0.678788
11.61	78.6111	108.444	0.579745
11.64	35.6111	79.7778	0.691382
11.67	57.5	103.889	0.643718
11.7	55.3889	121.778	0.687363
11.73	75.8889	119.833	0.612262
11.76	95.6667	115	0.545886
11.79	69.2778	92.4444	0.571625
11.82	78.0556	115.944	0.597652
11.85	83.5	136.611	0.620646
11.88	55.3889	133.611	0.706937
11.91	77.9444	87.2222	0.528086
11.94	59.2778	122.5	0.6739
11.97	57.2778	114.278	0.666127
12	76.1111	145.333	0.656297
12.03	62.5556	50.7778	0.448039
12.06	47.6667	104.389	0.686518
12.09	63.6667	143.556	0.692761
12.12	65.0556	130.389	0.66714
12.15	61.5	98.7778	0.616291
12.18	51.1111	118.056	0.697865
12.21	65.3889	97.8333	0.599387
12.24	97.5	133.556	0.578024
12.27	75.6111	102.667	0.57588
12.3	82.5	120.5	0.593596
12.33	87.7222	130.111	0.597297
12.36	77.6667	115.944	0.598852
12.39	103.667	112.278	0.519938
12.42	53.6667	130.389	0.708421
12.45	62.8333	111.333	0.639234
12.48	100.222	151.611	0.60203
12.51	212.944	-7.72222	-0.0376286
12.54	200.333	41.8333	0.172746
12.57	177.611	17.3889	0.0891738
12.6	188.333	8.05556	0.0410184
12.63	162.722	4.94444	0.0294897
12.66	145.5	20.9444	0.125834
12.69	171.333	-19	-0.124726
12.72	167.444	2.16667	0.0127743
12.75	165.333	12.6111	0.0708711
12.78	154.889	31.6111	0.169497
12.81	187.222	0.388889	0.00207285
12.84	159.222	50.7778	0.241799
12.87	143.556	2.55556	0.0174905
12.9	149.222	22.8333	0.132709
12.93	175.833	37.9444	0.177495
12.96	205.778	2.66667	0.0127932
12.99	215.722	-33	-0.180602
13.02	194.167	10.7222	0.0523319
13.05	80.1111	94.0556	0.540032
13.08	70.2778	98.1111	0.582646
13.11	30.5556	94.3889	0.755447
13.14	54.3333	83.8889	0.606913
13.17	60.3333	60.9444	0.502519
13.2	77.7778	85.8333	0.524618
13.23	64.8333	54.3333	0.455944
13.26	47.2778	117.944	0.713853
13.29	47.4444	116.611	0.710803
13.32	40.3889	132.667	0.766613
13.35	61.9444	109.667	0.639042
13.38	114.944	106	0.479759
13.41	72.1111	116.778	0.618235
13.44	69.5556	50.4444	0.42037
13.47	52.1111	97.3889	0.651431
13.5	76.7778	120.167	0.610155
13.53	92.6667	105.056	0.531329
13.56	39	127.222	0.765374
13.59	50.7222	108.222	0.680881
13.62	52.8333	94.5	0.641403
13.65	42.2778	119.333	0.738398
13.68	12.5	62.6667	0.833703
13.71	67.4444	42.5	0.386559
13.74	35.8333	66.2778	0.649075
13.77	54.8333	121.389	0.68884
13.8	55.7778	102.556	0.647719
13.83	74	151.389	0.671679
13.86	63.3333	130.611	0.673446
13.89	65.8889	60.2778	0.477763
13.92	66.9444	73.6111	0.523715
13.95	47.2222	81.5556	0.633305
13.98	42.3333	82.2222	0.660125
14.01	48.0556	74.0556	0.60646
14.04	86.3333	133	0.606383
14.07	56.2778	118.611	0.678208
14.1	48.4444	104.722	0.683714
14.13	62.4444	68.6667	0.523729
14.16	36.7778	124.889	0.772509
14.19	55.4444	111	0.666889
14.22	85.8333	94.2222	0.523295
14.25	40.3333	70.6667	0.636637
14.28	68.0556	73.1111	0.517906
14.31	57.2778	105.389	0.647883
14.34	61	140.389	0.697103
14.37	41.6111	96.7222	0.699197
14.4	58.6667	128.889	0.687204
14.43	50.4444	108.556	0.682739
14.46	77.7778	109.389	0.584446
14.49	51.8333	119.722	0.697863
14.52	63.4444	95.8889	0.601813
14.55	56.7222	121.556	0.681832
14.58	53.3889	85.7222	0.616214
14.61	68.7778	105.833	0.606109
14.64	40.6111	86.4444	0.680367
14.67	37.1667	128.5	0.775654
14.7	101.889	44.3333	0.303191
14.73	50.6111	86.9444	0.632068
14.76	67.9444	70.5	0.50923
14.79	61.4444	75.8333	0.552408
14.82	62.6111	59.7778	0.488425
14.85	37.9444	107.278	0.738715
14.88	60.8333	96.7222	0.613893
14.91	66.0556	92.2222	0.582661
14.94	49.6667	124.833	0.715377
14.97	46.6111	81	0.634741
