# Supplementary material for: BRCA2 BRC missense variants disrupt RAD51-dependent DNA repair
Source: eLife. 2022 Sep 13;11:e79183. doi: 10.7554/eLife.79183 (PMC9545528; doi:10.7554/eLife.79183)
Supplement: Figure 6—source data 1. [file elife-79183-fig6-data1.zip]

Archive with 5 entries (4 files):
- Figure 6-source data 1/Figure 6B-source data1/
- Figure 6-source data 1/Figure 6B-source data1/Figure 6B-source data1-rawDNA strand exchange.tif
- Figure 6-source data 1/Figure 6B-source data1/Figure 6B-source data2-highlightedbandsandlabeled.pdf
- Figure 6-source data 1/Figure 6B-source data1/Figure 6B-source data3-highlightedbandsandlabeled.pptx
- Figure 6-source data 1/Figure 6C-source data1-quantification DNA strand exchange.xlsx
