# Supplementary material for: BRCA2 BRC missense variants disrupt RAD51-dependent DNA repair
Source: eLife. 2022 Sep 13;11:e79183. doi: 10.7554/eLife.79183 (PMC9545528; doi:10.7554/eLife.79183)
Supplement: Figure 6—figure supplement 1—source data 1. [file elife-79183-fig6-figsupp1-data1.zip]

Archive with 11 entries (9 files):
- Figure 6-figure supplement 1-source data1/Figure 6-figure supplement 1A-source data1/
- Figure 6-figure supplement 1-source data1/Figure 6-figure supplement 1A-source data1/Figure 6-figure supplement 1A-source data1-BRCA2 purification.tif
- Figure 6-figure supplement 1-source data1/Figure 6-figure supplement 1A-source data1/Figure 6-figure supplement 1A-sourcedat2-BRCA2 purificationhighlightedbandsandlabeled.pdf
- Figure 6-figure supplement 1-source data1/Figure 6-figure supplement 1A-source data1/Figure 6-figure supplement 1A-sourcedat3-BRCA2 purificationhighlightedbandsandlabeled.pptx
- Figure 6-figure supplement 1-source data1/Figure 6-figure supplement 1B-source data1/
- Figure 6-figure supplement 1-source data1/Figure 6-figure supplement 1B-source data1/Figure 6-figure supplement 1B-source data1-3'T1980I raw.tif
- Figure 6-figure supplement 1-source data1/Figure 6-figure supplement 1B-source data1/Figure 6-figure supplement 1B-source data2-5'T1980I raw.tif
- Figure 6-figure supplement 1-source data1/Figure 6-figure supplement 1B-source data1/Figure 6-figure supplement 1B-source data3-ssDNA dsDNA raw.tif
- Figure 6-figure supplement 1-source data1/Figure 6-figure supplement 1B-source data1/Figure 6-figure supplement 1B-source data4-highlightedbandandlabeled.pdf
- Figure 6-figure supplement 1-source data1/Figure 6-figure supplement 1B-source data1/Figure 6-figure supplement 1B-source data5-highlightedbandandlabeled.pptx
- Figure 6-figure supplement 1-source data1/Figure 6-figure supplement 1B-source data1/Figure 6-figure supplement 1B-source data6-quantification.xlsx
